# Supplementary material for: The sugarcane mitochondrial genome: assembly, phylogenetics and transcriptomics
Source: PeerJ. 2019 Sep 24;7:e7558. doi: 10.7717/peerj.7558 (PMC6764373; doi:10.7717/peerj.7558)
Supplement: Supplemental Information 9 — Tarball of all the sequence data from this project to be submitted or having been submitted but not yet available to ENA. The main directory contains two sub-directories for Dryad submissions and ENA submissions. All directories contain a readme file describing the contents. These are all the sequences and alignments from this study that will be made available through third party repositories (Dryad and ENA). [file peerj-07-7558-s009.gz]

Archive with 74 entries (62 files):
- reviewer_supplementary_files
- reviewer_supplementary_files/._.DS_Store
- reviewer_supplementary_files/.DS_Store
- reviewer_supplementary_files/Dryad
- reviewer_supplementary_files/ENA_reviewer_files
- reviewer_supplementary_files/ENA_reviewer_files/._.DS_Store
- reviewer_supplementary_files/ENA_reviewer_files/.DS_Store
- reviewer_supplementary_files/ENA_reviewer_files/PRJEB26367-mt
- reviewer_supplementary_files/ENA_reviewer_files/PRJEB26685-cp
- reviewer_supplementary_files/ENA_reviewer_files/PRJEB31395-tc
- reviewer_supplementary_files/ENA_reviewer_files/PRJEB32995-cms
- reviewer_supplementary_files/ENA_reviewer_files/readme.txt
- reviewer_supplementary_files/ENA_reviewer_files/PRJEB32995-cms/Andropogon_virginicus-G.embl
- reviewer_supplementary_files/ENA_reviewer_files/PRJEB32995-cms/Andropogon_virginicus-mt.embl
- reviewer_supplementary_files/ENA_reviewer_files/PRJEB32995-cms/Coix_lacryma-jobi.embl
- reviewer_supplementary_files/ENA_reviewer_files/PRJEB32995-cms/Miscanthus_sinensis_Andante.embl
- reviewer_supplementary_files/ENA_reviewer_files/PRJEB32995-cms/Saccharum_spontaneum_SES234B.embl
- reviewer_supplementary_files/ENA_reviewer_files/PRJEB31395-tc/N22-GRP162-amplicon.embl
- reviewer_supplementary_files/ENA_reviewer_files/PRJEB31395-tc/N22-Rf1-amplicon.embl
- reviewer_supplementary_files/ENA_reviewer_files/PRJEB31395-tc/N22_DSK2-amplicon.embl
- reviewer_supplementary_files/ENA_reviewer_files/PRJEB31395-tc/readme.txt
- reviewer_supplementary_files/ENA_reviewer_files/PRJEB31395-tc/SP80-DSK2-amplicon.embl
- reviewer_supplementary_files/ENA_reviewer_files/PRJEB31395-tc/SP80-GRP162-amplicon.embl
- reviewer_supplementary_files/ENA_reviewer_files/PRJEB31395-tc/SP80-RF1-amplicon.embl
- reviewer_supplementary_files/ENA_reviewer_files/PRJEB26685-cp/readme.txt
- reviewer_supplementary_files/ENA_reviewer_files/PRJEB26685-cp/Saccharum_hybrid_SP80-3280.embl
- reviewer_supplementary_files/ENA_reviewer_files/PRJEB26367-mt/.LCP-chr1.embl.swp
- reviewer_supplementary_files/ENA_reviewer_files/PRJEB26367-mt/LCP-chr1.embl
- reviewer_supplementary_files/ENA_reviewer_files/PRJEB26367-mt/LCP85_3840-mt2.embl
- reviewer_supplementary_files/ENA_reviewer_files/PRJEB26367-mt/RB72454-mt1.embl
- reviewer_supplementary_files/ENA_reviewer_files/PRJEB26367-mt/readme.txt
- reviewer_supplementary_files/ENA_reviewer_files/PRJEB26367-mt/Saccharum_RB72454-mt2.embl
- reviewer_supplementary_files/ENA_reviewer_files/PRJEB26367-mt/sp80-chr1.embl
- reviewer_supplementary_files/ENA_reviewer_files/PRJEB26367-mt/sp80-chr2.embl
- reviewer_supplementary_files/Dryad/._.DS_Store
- reviewer_supplementary_files/Dryad/.DS_Store
- reviewer_supplementary_files/Dryad/Phylos
- reviewer_supplementary_files/Dryad/readme.txt
- reviewer_supplementary_files/Dryad/Sequences
- reviewer_supplementary_files/Dryad/Sequences/Chrysopogon_zizanoides-cms.fa
- reviewer_supplementary_files/Dryad/Sequences/Chrysopogon_zizanoides-nad6-mt.fa
- reviewer_supplementary_files/Dryad/Sequences/Miscanthus_sinensis_cv_Andante-mt1.fa
- reviewer_supplementary_files/Dryad/Sequences/Miscanthus_sinensis_cv_Andante-mt2.fa
- reviewer_supplementary_files/Dryad/Sequences/R570-mt1-final.embl
- reviewer_supplementary_files/Dryad/Sequences/R570-mt2-final.embl
- reviewer_supplementary_files/Dryad/Sequences/readme.txt
- reviewer_supplementary_files/Dryad/Sequences/Saccharum_hybrid_R570-cp.embl
- reviewer_supplementary_files/Dryad/Sequences/Saccharum_hybrid_SP70-1143-mt1.fa
- reviewer_supplementary_files/Dryad/Sequences/Saccharum_hybrid_SP70-1143-mt2.fa
- reviewer_supplementary_files/Dryad/Sequences/Saccharum_hybrid_SP70-1143-tc.embl
- reviewer_supplementary_files/Dryad/Sequences/Saccharum_hybrid_SP80-3280-tc.fa
- reviewer_supplementary_files/Dryad/Sequences/Saccharum_officinarum_IJ76-514-mt1.fa
- reviewer_supplementary_files/Dryad/Sequences/Saccharum_officinarum_IJ76-514-mt2.fa
- reviewer_supplementary_files/Dryad/Sequences/Saccharum_spontaneum_SES234B-mt1.fa
- reviewer_supplementary_files/Dryad/Sequences/Saccharum_spontaneum_SES234B-mt2.fa
- reviewer_supplementary_files/Dryad/Sequences/Sarga_versicolor-CMS2.fa
- reviewer_supplementary_files/Dryad/Sequences/SP80-tc.embl
- reviewer_supplementary_files/Dryad/Sequences/Tripsacum_dactyloides-tc.fa
- reviewer_supplementary_files/Dryad/Phylos/merged
- reviewer_supplementary_files/Dryad/Phylos/mt1
- reviewer_supplementary_files/Dryad/Phylos/mt2
- reviewer_supplementary_files/Dryad/Phylos/readme.txt
- reviewer_supplementary_files/Dryad/Phylos/mt2/mt2-aligned.fsa
- reviewer_supplementary_files/Dryad/Phylos/mt2/mt2-rooted-ML.png
- reviewer_supplementary_files/Dryad/Phylos/mt2/mt2-rooted.phy
- reviewer_supplementary_files/Dryad/Phylos/mt2/readme.txt
- reviewer_supplementary_files/Dryad/Phylos/mt1/mt1-aligned-new.fa
- reviewer_supplementary_files/Dryad/Phylos/mt1/mt1-final-ML.png
- reviewer_supplementary_files/Dryad/Phylos/mt1/mt1-final.phy
- reviewer_supplementary_files/Dryad/Phylos/mt1/readme.txt
- reviewer_supplementary_files/Dryad/Phylos/merged/MTs_Merged-ML.png
- reviewer_supplementary_files/Dryad/Phylos/merged/mts_merged.fsa
- reviewer_supplementary_files/Dryad/Phylos/merged/MTs_Merged.phy
- reviewer_supplementary_files/Dryad/Phylos/merged/readme.txt
