# Supplementary material for: The sugarcane mitochondrial genome: assembly, phylogenetics and transcriptomics
Source: PeerJ. 2019 Sep 24;7:e7558. doi: 10.7717/peerj.7558 (PMC6764373; doi:10.7717/peerj.7558)
Supplement: Supplemental Information 9 — Tarball of all the sequence data from this project to be submitted or having been submitted but not yet available to ENA. The main directory contains two sub-directories for Dryad submissions and ENA submissions. All directories contain a readme file describing the contents. These are all the sequences and alignments from this study that will be made available through third party repositories (Dryad and ENA). [file peerj-07-7558-s009.gz › reviewer_supplementary_files/ENA_reviewer_files/PRJEB32995-cms/Andropogon_virginicus-G.embl]

ID   XXX; XXX; linear; XXX; XXX; XXX; XXX.
XX
AC   _Andropogon_virginicus-G-mtf;
XX
PR   Project:PRJEB32995;
XX
DE   Andropogon virginicus genomic copy of mitochondrial CMS2 region
XX
KW   complete CDS
XX
OS   Andropogon virginicus
OC   Eukaryota; Viridiplantae; Streptophyta; Embryophyta;
OC   Tracheophyta; Spermatophyta; Magnoliophyta; Liliopsida; Poales;
OC   Poaceae; PACMAD clade; Panicoideae; Andropogonodae;
OC   Andropogoneae; Andropogoninae; Andropogon
XX
RN   [1]
RP   1-1266
RA   Lloyd Evans D.;
RT   ;
RL   Submitted (11-Jun-2019) to INSDC.
RL   Cambridge Sequence Services (CSS), Waterbeach, Cambridge
RL   CB25 9TL, UK,
XX
CC   ##Assembly-Data-START##
CC   Assembly Method       :: Canu v 1.8
CC   Finishing Method      :: Canu
CC   Sequencing Technology :: ONT MinION
CC   ##Assembly-Data-END##
XX
FH   Key             Location/Qualifiers
FH
FT   source          1..1266
FT                   /organism="Andropogon virginicus"
FT                   /mol_type="genomic DNA"
FT                   /db_xref="taxon:1079125"
FT   gene            312..941
FT                   /gene="ORF111"
FT   CDS             312..941
FT                   /gene="ORF111"
FT                   /product="Putative cytoplasmic male sterility factor 2 (CMS2)"
FT                   /codon_start=1
FT                   /transl_table=11
XX
SQ   Sequence 1266 BP; 288 A; 291 C; 261 G; 426 T; 0 other;
     ttttatcttt catcaatccc aatccactca tctcgaaaac gcgtagagta gtctcattgg        60
     ccttcgccga tgggacaatc cagtgtatga aggcaactag cattttgttc gtgaatcttt       120
     attgtttttc gcccacttct cttcaacacc tgctttcttc cgctcttttt cttggaagaa       180
     aacagaaaga tacgaataac acaacacgac tgaacgactc cttctttgag attccgtaag       240
     taacctagtg tatgtgcctt tgcagaaaat gaaatacgaa caaccgcgct ggttgtaata       300
     gatcgacttg aatgcgtctt cttgctccag cattcaagtt ccatttcaag ggaggacgac       360
     gtaccatgat catgatactt tctgttttgt cgagccctgc tttggtctat ggtttgatgg       420
     ttgtacgtgc taaaaatccg gtacattccg ttttgtttcc catcctagtc ttttgcgaca       480
     cttctggttt acttattttg ttaggtctcg acttctctgc tatgatctcc ccagtagttc       540
     atataggagc tattgccgtt tcattcctat tcgtggttat gatgttcaat tccaatgatc       600
     caaaaggaaa ggtatctttc tttccttata gaatagttac tgtgtgttgt aggatccata       660
     tttattttag tgttttggtg ccaatccaca taaatcgaat tgtattttcg ctatcattgt       720
     cctttctcgg attaagattc ttccttctta tttggaactt aggctcgact ttattctgta       780
     actactttct tctttctgaa gtttccattt tatttgccaa taattctatt tacggtctcc       840
     ttgtttttta tcgcgttaag gttgttcctg cttctgttgc acttagcctc gccgttattt       900
     gcggcagaag cagaagcact cgtcttcgct tcctcatgta gcgaagctac tactactatt       960
     ggtataatga tgatgtccaa tgatgatgat ttatcgcgtg cagtagcccc gtttctcccg      1020
     cggggcgggg gggctccagt aattcttccc gaagaatccc ccctcacaat ggaggaggaa      1080
     gggcgcctag ccctggttag ggaataccaa aaccatattg gcgctctttt acagaacctg      1140
     gatgctacct ggttctggag ctataacttc gcggaggaaa gcgcccagga tcttgtggcg      1200
     tcaaccctcc tccataagga agaggacctc aatgacccgg acaagctgtg ggttgtacag      1260
     gagggc                                                                 1266
//
