# Supplementary material for: The sugarcane mitochondrial genome: assembly, phylogenetics and transcriptomics
Source: PeerJ. 2019 Sep 24;7:e7558. doi: 10.7717/peerj.7558 (PMC6764373; doi:10.7717/peerj.7558)
Supplement: Supplemental Information 9 — Tarball of all the sequence data from this project to be submitted or having been submitted but not yet available to ENA. The main directory contains two sub-directories for Dryad submissions and ENA submissions. All directories contain a readme file describing the contents. These are all the sequences and alignments from this study that will be made available through third party repositories (Dryad and ENA). [file peerj-07-7558-s009.gz › reviewer_supplementary_files/ENA_reviewer_files/PRJEB32995-cms/Andropogon_virginicus-mt.embl]

ID   XXX; XXX; linear; XXX; XXX; XXX; XXX.
XX
AC   _Andropogon_virginicus-mt-mtf;
XX
PR   Project:PRJEB32995;
XX
DE   Andropogon virginicus mitochondrial partial genome
XX
KW   partial genome.
XX
OS   Andropogon virginicus
OC   Eukaryota; Viridiplantae; Streptophyta; Embryophyta;
OC   Tracheophyta; Spermatophyta; Magnoliophyta; Liliopsida; Poales;
OC   Poaceae; PACMAD clade; Panicoideae; Andropogonodae;
OC   Andropogoneae; Andropogoninae; Andropogon
XX
RN   [1]
RP   1-2123
RA   Lloyd Evans D.;
RT   ;
RL   Submitted (11-Jun-2019) to INSDC.
RL   Cambridge Sequence Services (CSS), Waterbeach, Cambridge
RL   CB25 9TL, UK,
XX
CC   ##Assembly-Data-START##
CC   Assembly Method       :: Canu v 1.8
CC   Finishing Method      :: Canu
CC   Sequencing Technology :: ONT MinION
CC   ##Assembly-Data-END##
XX
FH   Key             Location/Qualifiers
FH
FT   source          1..2123
FT                   /organism="Andropogon virginicus"
FT                   /organelle="mitochondrion"
FT                   /mol_type="genomic DNA"
FT                   /db_xref="taxon:1079125"
FT   gene            614..1528
FT                   /gene="ORF111"
FT   CDS             614..1528
FT                   /gene="ORF111"
FT                   /product="Putative cytoplasmic male sterility factor 2 (CMS2)"
FT                   /codon_start=1
FT                   /transl_table=11
XX
SQ   Sequence 2123 BP; 525 A; 474 C; 461 G; 663 T; 0 other;
     acatatagag gtcctgcttc tccaaggcta ggctaccaat gagatcccac tccctgccat        60
     ctagcgattc taagggtcat agcgtacgag aaatgataag ctgtcaatgt gcttagaagg       120
     tcgtgattct ttatgcagac agctggatag cctattcagg tggtgattct ttatggagac       180
     aggtggacat cttctgaact agattctagg aaataagaca ctagtacaag caagccttcc       240
     ccttctctac tctcaactag tacaagcaag ccttcccctt ctctactctc aatggtaaac       300
     tggatctcct ttctttctat agagagaagc acctatccct atagaaagaa aggcacctaa       360
     tctttaccgt ctccactgag atttcagacc agaaaggagt agactctagt ttcaattgcg       420
     tatagaaaga gattcgtctt gtaagagcag gttgaagcgc ttaggctact tcagctatat       480
     gcttaacaca tgcaaatcta acgaagtgct cctggacgac tctttctttg agattccgta       540
     agtaacctag tgtatgtgcc tttgaagaaa atgaaatacg aacaaccgcg ctggtcgtaa       600
     tagatcgact tgaatgcgtc ttcttgctcc agcattcaag ttccatttca aggaaggacg       660
     acgtaccatg atactttctg ttttgtcgag ccctgctttg gtctctggtt tgatggttgt       720
     acgtgctaaa aatccggtac attccgtttt gtttcccatc ctagtctttt gcgacacttc       780
     tggtttactt attttgttag gtctcgactt ctccgctatg atcttcccag tagttcatat       840
     aggagctatt gccgtttcat tcctattcgt ggtttccaat tctaggagga gtatttctcc       900
     ttttggccat agaagttgct atattttttt ttatttgtat ttgccgaagc aaatcagtag       960
     gattctcttt ggcctatcgt tctactttct cacggtaaag ctcttccttc ttctcttgaa      1020
     ctcctatcct ttatttgcgc cggaagcact cgtcttcgct tcctcatata gcggagctag      1080
     tgctcctgcc tgtgatatta tgttatttgg acatgacgac gatgatttat cccgcgctgt      1140
     agcgccattt ctcccgcggg gagggggggc tccagtaact cttcccgagg aacgccccct      1200
     cacaatggag gaagaagacc gcctggccct ggttttggat taccaaaaca agattggcgc      1260
     tcttttaaaa agcctcgata tttcctggct ctggggccac cacttcgaca aagaaagcaa      1320
     cgaagatctc gccgcagcga ccctcctcca taaggaagag gacctcaatg acccggacaa      1380
     gctgtgggtt gtacaggagg gccttctgcg cgataagcac agctctcggt actactttcg      1440
     cactcttgaa tgggtaaaga cagaaaataa ggtgcgtaat ggggagttgc ctctaacgtt      1500
     catcatcgat gatgatcaag ataattgatg atcagtatgt gggactctct atcttcttgg      1560
     gtagattcta gatcgtcttt cattttgtta gtgagtagtt ttcttattaa taagtcaagt      1620
     caagaataat aagagaactg taggagcttg ccaggacggc ttggtaagca agctacctgt      1680
     tatgtaggcg ccaactccca gttctttctc ttctttcttt tttctttttt attctagttt      1740
     tttatactat acgtataatc acctttccgg ggaaggggta acatagacgg aggcacatgt      1800
     agacagatac agacttttga aatcttttgc ctaagcgaag tagataagta tgagggaaga      1860
     agtatttgat tgtccagcat gatcggtttc ataagtccag ttgtgccaga agctagagtt      1920
     gcctttatta gtggataagg gtgggttagg catgacattc ttaatcgtag acaaggcgcg      1980
     ctgcggaaga gcttgattgc taactaattg cttgctttta accagtgact gacttacacg      2040
     gctactactt tcctgagtac cgcttcagaa tcgttcctac tttccttttt aaaggtcttc      2100
     ctctctctac taggattgac tcg                                              2123
//
