# Supplementary material for: The sugarcane mitochondrial genome: assembly, phylogenetics and transcriptomics
Source: PeerJ. 2019 Sep 24;7:e7558. doi: 10.7717/peerj.7558 (PMC6764373; doi:10.7717/peerj.7558)
Supplement: Supplemental Information 9 — Tarball of all the sequence data from this project to be submitted or having been submitted but not yet available to ENA. The main directory contains two sub-directories for Dryad submissions and ENA submissions. All directories contain a readme file describing the contents. These are all the sequences and alignments from this study that will be made available through third party repositories (Dryad and ENA). [file peerj-07-7558-s009.gz › reviewer_supplementary_files/ENA_reviewer_files/PRJEB32995-cms/Coix_lacryma-jobi.embl]

ID   XXX; XXX; linear; XXX; XXX; XXX; XXX.
XX
AC   _Coix_lacryma-jobi-mtf;
XX
PR   Project:PRJEB32995;
XX
DE   Coix_lacryma-jobi mitochondrial partial genome
XX
KW   partial genome.
XX
OS   Coix_lacryma-jobi
OC   Eukaryota; Viridiplantae; Streptophyta; Embryophyta;
OC   Tracheophyta; Spermatophyta; Magnoliophyta; Liliopsida; Poales;
OC   Poaceae; PACMAD clade; Panicoideae; Andropogonodae;
OC   Andropogoneae; Coicinae; Coix
XX
RN   [1]
RP   1-1954
RA   Lloyd Evans D.;
RT   ;
RL   Submitted (11-Jun-2019) to INSDC.
RL   Cambridge Sequence Services (CSS), Waterbeach, Cambridge
RL   CB25 9TL, UK,
XX
CC   ##Assembly-Data-START##
CC   Assembly Method       :: Canu v 1.8
CC   Finishing Method      :: Canu
CC   Sequencing Technology :: ONT MinION
CC   ##Assembly-Data-END##
XX
FH   Key             Location/Qualifiers
FH
FT   source          1..1954
FT                   /organism="Coix_lacryma-jobi"
FT                   /organelle="mitochondrion"
FT                   /mol_type="genomic DNA"
FT                   /db_xref="taxon:4505"
FT   gene            315..1229
FT                   /gene="ORF111"
FT   CDS             315..1229
FT                   /gene="ORF111"
FT                   /product="Putative cytoplasmic male sterility factor 2 (CMS2)"
FT                   /codon_start=1
FT                   /transl_table=11
XX
SQ   Sequence 1954 BP; 458 A; 436 C; 455 G; 605 T; 0 other;
     catcggactg aaaaggaggt ctcaaccaga gccgttagcg gaggaaatct ttctgccagg        60
     atctggaaag gtccgtgccg acgacttctg tcacaatcct gatcttaaaa caacaatatc       120
     catttcatag gcgagggtgg gggagaagca agccgaacct ctgatcgacc cggacacgta       180
     aaaaattctc ggcgtcgaga gaaagacgag attcagtaag taattcagtg agtgcttttt       240
     tataagaaga gcgtcggctt ggaagaataa aatgaaatac gaacaaccgc gccggttgta       300
     atagatcgac ttgaatgcgt cttcttgctc cagcattcaa gttccatttc aaggaaggac       360
     gacgtaccat gatactttct gttttgtcga gccctgcttt ggtctctggt ttgatggttg       420
     tacgtgctaa aaatccggta cattccgttt tgtttcccat cctagtcttt tgcgacactt       480
     ctggtttact tattttgtta ggtctcgact tctccgctat gatcttccca gtagttcata       540
     taggagctat tgccgtttca ttcctattcg tggttaccaa ttctaggagg agtatttctc       600
     cttttggcca tagaagttgc tatatttttt tttatttgta tttgccgaag caaatcagta       660
     ggattctctt tggcctatcg ttctactttc tcacggtaaa gctcttcctt cttctcttga       720
     actcctatcc tttatttgcg ccggaagcac tcgtcttcgc ttcctcatat agcggagcta       780
     gtgctcctgc ctgtgatatt atgttatttg gacatgacga cgatgattta tcccgcgctg       840
     tagcgccatt tctcccgcgg ggaggggggg ctccagtaac tcttcccgag gaacgccccc       900
     tcacaatgga ggaagaagac cgcctggccc tggttttgga ttaccaaaac aagattggcg       960
     ctcttttaaa aagcctcgat atttcctggc tctggggcca ccacttcgac aaagaaagca      1020
     acgaagatct cgccgcagcg accctcctcc ataaagatgc tgagctcaat gacccggaca      1080
     agctttgggt tgtacatgag ggccttatgc gaaacaaaca cagctctcgg tactacttta      1140
     gagcgattga ctgggtaagg acagaaagaa aggtgcgtaa tggggagttg cctataacgt      1200
     tcatcatcga tgatgatcaa gataattgat gactcgtatg tgggactctc tatcttcttg      1260
     ggtagattct agatcgtctt tcattttgtt agtgagtagt tttcttatta ataagtcaag      1320
     tcaagaataa taagagaact gtaggagctt gccaggacgg cttggtaagc aagctacctg      1380
     ttatgtaggc gccaactccc agttctttct cttctttctt ttttcttttg acgacttcga      1440
     cttctgatag tttttattct atcagaagga agaaggaagg ggttatccca tgattaactc      1500
     tgcgattttt cacgctcgaa cattgtctga tttttttttg aagagactcg atcttatgta      1560
     tctacttatt gtctttttgc ctttgctcgg tagttccgta gccggttttt tcggacgttt      1620
     tctaggatct gaaggaaccg ctataatgac caccacgtgc gtttcatttt cttcgatctt      1680
     atctttgatt gctttttatg aagtcgcact gggagctagt gcttgctatc tcagaatagc      1740
     tccatggatc tcatcggaaa tgtttgatgc ttattggggc ttctttggcg accgtgaagt      1800
     caccggatga attgccgagt agatagatct gatccggacg ctgcagttgt tccgcggtga      1860
     tacggactcg acccgctcct acccaccctg gggtatcata gcatgtcggg aatcgagggg      1920
     ggacatactg gacgtaacaa ctcccgtcgg ttgg                                  1954
//
