# Supplementary material for: The sugarcane mitochondrial genome: assembly, phylogenetics and transcriptomics
Source: PeerJ. 2019 Sep 24;7:e7558. doi: 10.7717/peerj.7558 (PMC6764373; doi:10.7717/peerj.7558)
Supplement: Supplemental Information 9 — Tarball of all the sequence data from this project to be submitted or having been submitted but not yet available to ENA. The main directory contains two sub-directories for Dryad submissions and ENA submissions. All directories contain a readme file describing the contents. These are all the sequences and alignments from this study that will be made available through third party repositories (Dryad and ENA). [file peerj-07-7558-s009.gz › reviewer_supplementary_files/ENA_reviewer_files/PRJEB32995-cms/Miscanthus_sinensis_Andante.embl]

ID   XXX; XXX; linear; XXX; XXX; XXX; XXX.
XX
AC   _Miscanthus_sinensis_Andante-mtf;
XX
PR   Project:PRJEB32995;
XX
DE   Miscanthus_sinensis mitochondrial genome, partial, cultivar Andante
XX
KW   partial genome.
XX
OS   Miscanthus_sinensis
OC   Eukaryota; Viridiplantae; Streptophyta; Embryophyta;
OC   Tracheophyta; Spermatophyta; Magnoliophyta; Liliopsida; Poales;
OC   Poaceae; PACMAD clade; Panicoideae; Andropogonodae;
OC   Andropogoneae; Saccharinae; Miscanthus; Miscanthus sinensis;
OC   Miscanthus sinensis subsp. sinensis
XX
RN   [1]
RP   1-2877
RA   Lloyd Evans D.;
RT   ;
RL   Submitted (11-Jun-2019) to INSDC.
RL   Cambridge Sequence Services (CSS), Waterbeach, Cambridge
RL   CB25 9TL, UK,
XX
CC   ##Assembly-Data-START##
CC   Assembly Method       :: Canu v 1.8
CC   Finishing Method      :: Canu
CC   Sequencing Technology :: ONT MinION
CC   ##Assembly-Data-END##
XX
FH   Key             Location/Qualifiers
FH
FT   source          1..2877
FT                   /organism="Miscanthus_sinensis cultivar Andante"
FT                   /organelle="mitochondrion"
FT                   /cultivar="Andante"
FT                   /mol_type="genomic DNA"
FT                   /db_xref="taxon:213995"
FT   gene            1012..1926
FT                   /gene="ORF111"
FT   CDS             1012..1926
FT                   /gene="ORF111"
FT                   /product="Putative cytoplasmic male sterility factor 2 (CMS2)"
FT                   /codon_start=1
FT                   /transl_table=11
XX
SQ   Sequence 2877 BP; 719 A; 618 C; 653 G; 887 T; 0 other;
     tcttggcagc tcaagacctt tcttgttcct tgctccgagg atacgaatcc gagctattaa        60
     ttggaaaagg gagggtccga aggatcggaa ctacagccgt ctagtctact actattgaat       120
     ccgaaagagg agcctacaac tatttaattg atttatttct ttcattcgtg gggatagcat       180
     cattggataa aagcgctggg aatcatagga gcaattcgta ttggttttaa gccgagaaaa       240
     agggactatc ggaggatgtg tcgagccgtg gcctagccca agctgtcgat gatcacctag       300
     cgctatcaat taacgtaggg aacgtacgct actacgaatg gttctacaca tgccgtaaca       360
     aagctaaagg aagccgatca atcgagttgg aacctacacc gtggccgttg agctcctagt       420
     ttgactgttg gtgccagact agaatggaag aatgcccata atactgaaat gaagaagaat       480
     acctcactaa taagaaatag agcaacaccc attgtgcttc ctttctttta ctagagagag       540
     tagtccaagc ctctaaatat cttgagggct ttgtgttgga tctgatggtt gagcctttgt       600
     tctttgcgag ccttgccttt ctcttttttg ctctgctgtg gagttctttg atggtctatc       660
     tccgttctct ggcgcattct cttcattttg gtcttgatct ttctcggaag ccttgtattg       720
     aaaagtcttt tcatagaatc aggacgttgg cctttgattt cactgtcata gggacaacaa       780
     aacaattctt tttgctctca tccatcctgg tcacccaggt tgaggtcttt ttgaggatgc       840
     tcattttgcg tcttccggaa aattggactg attttcttca tcgatcactc ttttttccgc       900
     tgcttgggga acaatttcat agatagagct tccagatttt ggaaagagcg tcggcttgga       960
     agaagaaaat gaaatacgaa caaccgcgct ggtcgtaata gatcgacttg aatgcgtctt      1020
     cttgctccag cattcaagtt ccatttcaag gaaggacgac gtaccatgat actttctgtt      1080
     ttgtcgagcc ctgctttggt ctctggtttg atggttgtac gtgctaaaaa tccggtacat      1140
     tccgttttgt ttcccatcct agtcttttgc gacacttctg gtttacttat tttgttaggt      1200
     ctcgacttct ccgctatgat cttcccagta gttcatatag gagctattgc cgtttcattc      1260
     ctattcgtgg ttaccaattc taggaggagt atttctcctt ttggccatag aagttgctat      1320
     attttttttt atttgtattt gccgaagcaa atcagtagga ttctctttgg cctatcgttc      1380
     tactttctca cggtaaagct cttccttctt ctcttgaact cctatccttt atttgcgccg      1440
     gaagcactcg tcttcgcttc ctcatatagc ggagctagtg ctcctgcctg tgatattatg      1500
     ttatttggac atgacgacga tgatttatcc cgcgctgtag cgccatttct cccgcgggga      1560
     gggggggctc cagtaactct tcccgaggaa cgccccctca caatggagga agaagaccgc      1620
     ctggccctgg ttttggatta ccaaaacaag attggcgctc ttttaaaaag cctcgatatt      1680
     tcctggctct ggggccacca cttcgacaaa gaaagcaacg aagatctcgc cgcagcgacc      1740
     ctcctccata aagatgctga gctcaatgac ccggacaagc tttgggttgt acatgagggc      1800
     cttatgcgaa acaaacacag ctctcggtac tactttagag cgattgactg ggtaaggaca      1860
     gaaagaaagg tgcgtaatgg ggagttgcct ataacgttca tcatcgatga tgatcaagat      1920
     aattgatgac tcgtatgtgg gactctctat cttcttgggt agattctaga tcgtctttca      1980
     ttttgttagt gagtagtttt cttattaata agtcaagtca agaataataa gagaactgta      2040
     ggagcttgcc aggacggctt ggtaagcaag ctacctgtta tgtaggcgcc aactcccagt      2100
     tctttctctt ctttcttttt tcttttttat tctagttttt tatactatac gtataatcac      2160
     ctttccgggg aaggggtaac atagacggag gcacatgtag acagatacag acttttgaaa      2220
     tcttttgcct aagcgaagta gataagtatg agggaagaag tatttgattg tccagcatga      2280
     tcggtttcat aagtccagtt gtgccagaag ctagagttgc ctttattagt ggataagggt      2340
     gggttaggca tgacattctt aatcgtagac aaggcgcgct gcggaagagc ttgattgcta      2400
     actaattgct tgcttttaac cagtgactga cttacacggc tactactttc ctgagtaccg      2460
     cttcagaatc gttcctactt tcctttttaa aggtcttcct ctctctacta ggattgactc      2520
     gcttagaagt cgagggggtc ccatttccat tcctttgcca aagaccctaa cgacagcttg      2580
     aactacctct ttgtctcatt gatccgaaaa gaaaggaaag aagaggattc ctgggaagga      2640
     tagagtatat cagcaggttc atcgcacagc tcactccctt cagggaaaaa ggatttgagt      2700
     ggaaggttga gcgcccctta acgtttagaa gtatcctttt ttcaacggtt agaaaccttt      2760
     ctattctaag acggctaagt cgagggcaga cacaacaggt cacgaagagc tagaggatat      2820
     agaattccta tttaccggga agaaaagcgg aaggaaacat cggctcttcc gagatct         2877
//
