# Supplementary material for: The sugarcane mitochondrial genome: assembly, phylogenetics and transcriptomics
Source: PeerJ. 2019 Sep 24;7:e7558. doi: 10.7717/peerj.7558 (PMC6764373; doi:10.7717/peerj.7558)
Supplement: Supplemental Information 9 — Tarball of all the sequence data from this project to be submitted or having been submitted but not yet available to ENA. The main directory contains two sub-directories for Dryad submissions and ENA submissions. All directories contain a readme file describing the contents. These are all the sequences and alignments from this study that will be made available through third party repositories (Dryad and ENA). [file peerj-07-7558-s009.gz › reviewer_supplementary_files/ENA_reviewer_files/PRJEB32995-cms/Saccharum_spontaneum_SES234B.embl]

ID   XXX; XXX; linear; XXX; XXX; XXX; XXX.
XX
AC   _Saccharum_spontaneum_SES234B-mtf;
XX
PR   Project:PRJEB32995;
XX
DE   Saccharum_spontaneum mitochondrial genome, partial, cultivar SES234B
XX
KW   partial genome.
XX
OS   Saccharum_spontaneum
OC   Eukaryota; Viridiplantae; Streptophyta; Embryophyta;
OC   Tracheophyta; Spermatophyta; Magnoliophyta; Liliopsida; Poales;
OC   Poaceae; PACMAD clade; Panicoideae; Andropogonodae;
OC   Andropogoneae; Saccharinae; Saccharum; Saccharum officinarum
OC   complex
XX
RN   [1]
RP   1-2812
RA   Lloyd Evans D.;
RT   ;
RL   Submitted (11-Jun-2019) to INSDC.
RL   Cambridge Sequence Services (CSS), Waterbeach, Cambridge
RL   CB25 9TL, UK,
XX
CC   ##Assembly-Data-START##
CC   Assembly Method       :: Canu v 1.8
CC   Finishing Method      :: Canu
CC   Sequencing Technology :: ONT MinION
CC   ##Assembly-Data-END##
XX
FH   Key             Location/Qualifiers
FH
FT   source          1..2812
FT                   /organism="Saccharum_spontaneum cultivar SES234B"
FT                   /organelle="mitochondrion"
FT                   /cultivar="SES234B"
FT                   /mol_type="genomic DNA"
FT                   /db_xref="taxon:62335"
FT   gene            746..1669
FT                   /gene="ORF111"
FT   CDS             746..1669
FT                   /gene="ORF111"
FT                   /product="Putative cytoplasmic male sterility factor 2 (CMS2)"
FT                   /codon_start=1
FT                   /transl_table=11
XX
SQ   Sequence 2812 BP; 654 A; 614 C; 629 G; 915 T; 0 other;
     caactttgag tcgtatccgt aagaaaagaa atgaattcaa gattggtgta ttcatatttt        60
     gatcttatag tagacccgat ctatcccctc ccttctcgtt ggattgactc catgctaatg       120
     ccatttgctg attgccttga gctgaattgg agagggcact cctcttcaag aagagaagcc       180
     tgggtaatag tacttcaggg gggtttttac ttaattgccg aaccaaagtc aaagtagctt       240
     aagcggtcgg tgtggatttt ctttgatcaa ccagccctct gagaaaaact ctataagtaa       300
     ccaaaccaaa ggactttttc tttccattct ggcagtagac catactgttg acaagaggat       360
     gtctagtaat atcatagata gagatatcag cttctttttc ttttagaaac tatacccaat       420
     tgtttcattc ttctcgtggc aactagcatt tgctgcgccc ttttctttgc atcctttccg       480
     ttttgaactg cgctttgccc gtactaggtc ttgaaactta gcttcaacct ctgtgtagga       540
     atgaaggttc ttgtcatgca atttctcgta tgataatgaa tcgagtttcg aaacacggtt       600
     gttgtaggga gttatttctt tcttaaagga aggctctagt gctcctggac gactctttct       660
     ttgagattcc gtaagtaacc tagtgcatgt gcctttgaag aaaatgaaat acgacaaccg       720
     cgccggttgt aatagatcga cttgaatgcg tcttcttgct ccagcattca agttccattt       780
     caaggatgga cgacgtacca tgatactttc tgttttgtcg agccctgctt tggtctctgg       840
     tttgatggtt gtacgtgcta gaaatccggt acattccgtt ttgtttccca tcctagtctt       900
     ttgcgacact tctggtttac ttattttgtt aggtctcgac ttctccgcta tgatcttccc       960
     agtagttcat ataggagcta ttgccgtctc attcctatct tattcctatg acccaagaag      1020
     aaagaaagct acctttcttt atagaatcct aactttttgc tgtaaaacta tctatattta      1080
     tttttatttc tattttccaa tggtgataaa tgggcttatg ttaacgctac ccttttactt      1140
     tctcacggta aggttcttcc ttcttctctc gaactttgcc tgtccggcgg aagcactcgt      1200
     cttcgcttcc tcatatagcg gagatagtgc tcctgccact agtactgaga tgaatctaat      1260
     ggatgactta tcccgtgctg tagcgccatt tctcccgcgg ggcggggggg ctccagtcac      1320
     tcttcccgag gaacgccccc tcacaatgga ggaagaaaac cgcctggccc tggttttgga      1380
     ttaccaaaac catattgcca ctcttttaaa gaggctcgat acttcgtcgc tctggagcca      1440
     cgacttcgcc aacgaaagcg acgaagatct cgccgcagcg accctcctcc atgaagaggc      1500
     agacctcaat gacccagaca agctttgggt tgtacatgag ggccttttgc gccataaaca      1560
     cagctctcgt tactacttta gggccattga gtgggtaagg gtggaaagaa gggtccgtaa      1620
     tggggagttg cctataacgt tcatcatcaa tgatgatcaa gatcattgat gatcagtatg      1680
     tgggactctc tatcttcttg ggtagattct agatcgtctt tcattttgtt agtgagtagt      1740
     tttcttatta atatccgagg tagagtaatg atttaagcaa gagcagccgg acggactact      1800
     atagtcagtc tagtgactac tatagtcttt tctttctttg tagttaagta ataatgtttg      1860
     gtatagcagc ctttccgagc gagtctctgg gatctcctgt aaacccccat gatgtggtaa      1920
     agggaggata ttaggggaag cagtgagtgg agattcccct gcagagagcc ggatgagggg      1980
     agaccctcac gtccggttcg gagggcgggg atatcccgac cctactatca ttatgccttt      2040
     gcaatgttac ttggttcaac tccatttgtg accttttctc gtatgtggga ctctctatct      2100
     tcttgggtag attctagatc gtctttcatt ttgttagtga gtagttttct tattaataag      2160
     tcaagtcaag aataataaga gaactgtagg agcttgccag gacggcttgg taagcaagct      2220
     acctgttatg taggcgccaa ctcccagttc tttctcttct ttcttttttt tttacgactt      2280
     cgacttctga tatgatagtt tatcattatt ctagaagaag gaagaaggaa ggggttatcc      2340
     catgattaac tctgcgattt ttcagcaggc cgctcgaaca ttgtctgaat tttttttgaa      2400
     gagactcgat cttatgtatc tacttattgt ctttttgcct ttgctcggta gttccgtagc      2460
     cggttttttc ggacgttttc taggatctga aggaaccgct ataatgacca ccacgtgcgt      2520
     ttcattttct tcgatcttat ctttgattgc tttttatgaa gtcgcactgg gagctagtgc      2580
     ttgctatctc agaatagctc catggatctc atcggaaatg tttgatgctt cttggggctt      2640
     ctttggcgac cgtgaagtca ccggatgaat tgccgagtag atagatctga tccggacgct      2700
     gcagttgttc cgcggtgata cggactcgac ccgctcctac ccaccctggg gtatcatagc      2760
     atgtcgggaa tcgagggggg acatactgga cgtaacaact cccgtcggtt gg              2812
//
