# Supplementary material for: The sugarcane mitochondrial genome: assembly, phylogenetics and transcriptomics
Source: PeerJ. 2019 Sep 24;7:e7558. doi: 10.7717/peerj.7558 (PMC6764373; doi:10.7717/peerj.7558)
Supplement: Supplemental Information 9 — Tarball of all the sequence data from this project to be submitted or having been submitted but not yet available to ENA. The main directory contains two sub-directories for Dryad submissions and ENA submissions. All directories contain a readme file describing the contents. These are all the sequences and alignments from this study that will be made available through third party repositories (Dryad and ENA). [file peerj-07-7558-s009.gz › reviewer_supplementary_files/ENA_reviewer_files/PRJEB31395-tc/N22-GRP162-amplicon.embl]

ID   XXX; XXX; linear; XXX; XXX; XXX; XXX.
XX
AC   XXX;
XX
DE   Saccharum hybrid cultivar N22 gene for GRP162, restorer of function like glycine-rich RNA-binding protein 3, complete cds.
XX
OS   Saccharum hybrid cultivar N22
OC   Eukaryota; Viridiplantae; Streptophyta; Embryophyta; Tracheophyta;
OC   Spermatophyta; Magnoliophyta; Liliopsida; Poales; Poaceae; PACMAD
OC   clade; Panicoideae; Andropogonodae; Andropogoneae; Saccharinae; Saccharum;
OC   Saccharum officinarum complex; Saccharum hybrid cultivar
XX
RN   [1]
RP   1-1030
RA   Lloyd Evans D.;
RT   ;
RL   Submitted (4-Mar-2019) to ENA.
RL   CSS, Waterbeach, Cambridge, CB25 9TL, UK
XX
FH   Key             Location/Qualifiers
FH
FT   source          1..1030
FT                   /organism="Saccharum hybrid cultivar"
FT                   /cultivar="N22"
FT                   /mol_type="mRNA"
FT                   /db_xref="taxon:4547"
FT   gene            <1..>1030
FT                   /gene="GRP162"
FT   mRNA            <1..>1030
FT                   /product="restorer of function like glycine-rich RNA-binding protein 3"
FT   CDS             259..735
FT                   /gene="GRP162"
FT                   /codon_start=1
FT                   /transl_table=1
FT                   /product="restorer of function like glycine-rich RNA-binding protein 3"
XX
SQ   Sequence 1030 BP; 142 A; 297 C; 370 G; 221 T; 0 other;
     gtgcgcgtag cgcagcgggg cggcccgatc ccccgcatat tcctccattc aggagcgccg        60
     tcggatggga tcagcgatca ggacggccgc ggcggccccg tccccggcta taaaggcggc       120
     gcgggggagg gcctgttcct ctccgtgctc tctcagaggt gggttggctt ctcctccccc       180
     tcaggttcgg gttcgggttc gggttcgtca ggttctccgg gttcgggttc gggttcgtgg       240
     gtgggtgagc ggaacgagat ggcggcggcg gacgtggagt accgttgctt cgtcggcggg       300
     ctggcctggg ccaccgacga caactccctc cacaccgcct tcagcaccta cggcgagatc       360
     ctcgactcca aggtcatcac cgaccgggag acggggaggt cccgcgggtt cggcttcgtc       420
     accttctcct cggagcagtc catgctcgac gccatcgaga acatgaacgg caaggagctc       480
     gacggccgca acatcaccgt caaccaggcc cagtcccgcg gcggcgcgcg gggtggcggc       540
     gggtacggcg gtggcggtgg cggctacggc cgccgtgatg gaggcggtgg cggctacggc       600
     cgccgtgatg gaggtggcta cggcggtggc ggcggctacg gcggccgtgg cggtggtggc       660
     tacggcggtg gcggcggcgg caaccgcggc ggcggcgggt acggcaactc cgaggggaac       720
     tggaggaact gagcggtggg gcccgcgcgg ccaagttatc ttgttcgcta ctgctaccgt       780
     gttgtgttac cctagtccag agggtttatc ttgttcgtcg tgtctgtgtg ttcgtgtttg       840
     ttgttgccca tctgtgtttt tgatcgcaag ctcgctcctt tgttgttgtt agtgctgtgt       900
     tcgtcctcgt cttcggcccc gggcatcaat cagcatgaac tgggcctggg atcgatggat       960
     gttgttaccc ctgtcaagtt gtttatcatc agtcaatcaa tgaaaaaaaa ggtgcttctt      1020
     ggtgctgcca                                                             1030
//
