# Supplementary material for: The sugarcane mitochondrial genome: assembly, phylogenetics and transcriptomics
Source: PeerJ. 2019 Sep 24;7:e7558. doi: 10.7717/peerj.7558 (PMC6764373; doi:10.7717/peerj.7558)
Supplement: Supplemental Information 9 — Tarball of all the sequence data from this project to be submitted or having been submitted but not yet available to ENA. The main directory contains two sub-directories for Dryad submissions and ENA submissions. All directories contain a readme file describing the contents. These are all the sequences and alignments from this study that will be made available through third party repositories (Dryad and ENA). [file peerj-07-7558-s009.gz › reviewer_supplementary_files/ENA_reviewer_files/PRJEB31395-tc/N22_DSK2-amplicon.embl]

ID   XXX; XXX; linear; XXX; XXX; XXX; XXX.
XX
AC   XXX;
XX
DE   Saccharum hybrid cultivar N22 gene for ShDSK2 restorer of function like ubiquitin domain containing protein, complete cds.
XX
OS   Saccharum hybrid cultivar N22
OC   Eukaryota; Viridiplantae; Streptophyta; Embryophyta; Tracheophyta;
OC   Spermatophyta; Magnoliophyta; Liliopsida; Poales; Poaceae; PACMAD
OC   clade; Panicoideae; Andropogonodae; Andropogoneae; Saccharinae; Saccharum;
OC   Saccharum officinarum complex; Saccharum hybrid cultivar
XX
RN   [1]
RP   1-2312
RA   Lloyd Evans D.;
RT   ;
RL   Submitted (5-Mar-2019) to ENA.
RL   CSS, Waterbeach, Cambridge, CB25 9TL, UK
XX
FH   Key             Location/Qualifiers
FH
FT   source          1..2312
FT                   /organism="Saccharum hybrid cultivar"
FT                   /cultivar="N22"
FT                   /mol_type="mRNA"
FT                   /db_xref="taxon:4547"
FT   gene            <1..>2312
FT                   /gene="ShDSK2"
FT   mRNA            <1..>2312
FT                   /product="restorer of function like ubiquitin domain containing protein"
FT   CDS             238..1980
FT                   /gene="ShDSK2"
FT                   /codon_start=1
FT                   /transl_table=1
FT                   /product="restorer of function like ubiquitin domain containing protein"
XX
SQ   Sequence 2312 BP; 593 A; 602 C; 597 G; 520 T; 0 other;
     ggaacgaatc cggaccgtcc atcacctcta ccccgcaccg ctccccgccg ttaaatccca        60
     cgcttcaaac tctatctatt cctcttcaga cttcagttct tccctcaatc tcttgcaagc       120
     ataaaggaac aggaggaaag aaggggaaaa aaaaaagagc gagacctcgc agctgacgcg       180
     cacacggcaa acccccaatc ggagccgcgg accggatcgg agctaggtct cgaggccatg       240
     gcaagcggag gcgagggcgc agggagcggc gagtcccctc ccgctgcctc agtggaggcg       300
     gcagcggggg aggcgacgct gcacatccgg tgcgcgaacg gctccaagtt cacggtgcag       360
     acggacctgg gcgccacggt gggcgcgttc aaggaggtcg tagccgggag ctgcgacgtg       420
     ccggcgccgc agcagcgcct gatctacaag ggccgcatcc tcaaggacga gcaaacccta       480
     gaaagctacg gcgttgagac agatcacaca attcacttgg tgcgtggtgt cgccccacca       540
     gctgcatcca gtgcacctgc tgctgccagc ccccttgctt catctactcc tagtagtggc       600
     cctgcaggtg gcctgggagg cctatttcca ggtcttggtg atccaggaag tggtaggcca       660
     tcaggaatat ttgggtcagg atttccagaa ttagagcaag ttgagcagca tttaagccag       720
     aatcccaact tgatgaggga gataatgaat atgccagcga tgcaaaatct catgaataac       780
     cctgatttaa tacgcaatat gatcatgagc aacccacaaa tgcgtgagat catggatcgg       840
     aatcctgatc ttgcccatgt gctcaatgac ccaagtgtcc tccgtcaaac cctcgaagct       900
     gctaggaacc ctgaaatcat gagagagatg atgcggaaca cagacagagc tatgagcaac       960
     attgagtctt ctcctgaagg ttttaatatg ctccggcgca tgtatgaaac tgtccaggag      1020
     ccacttctaa atgcaacaac aatggacgga gaaggaaaca cagcctcaaa cccattttca      1080
     gctcttctcg gcaatcaggg gtctaaccaa cctggtcaag ctcaacctgc aacaaatgct      1140
     cccactactg gttcagagtc gacaactgga accccagctc caaatactaa tccactacca      1200
     aatccctgga gcaccaatgc tgggagtgca caaggagcaa cacggtccag tgctagtggc      1260
     aacgcaagaa ctggtgcttc tggtggcgtt ggaggcactg gtgccactgg tggactggga      1320
     gggttgggtt caccagattt gagtagtttg cttggtggtc ttgctggcaa tccaagaact      1380
     ggtgctgctg gcggtttagg aggtttgggt tcaccagatt tggggagtat gcttggtggt      1440
     tcacctgatg tttctctttt caatcagatg ttgcaaaacc ctgcaatgat gcagatgatg      1500
     cagagcatta tgtctgaccc acagaccatg aaccagttgc ttaacttcaa cccaaacaca      1560
     cgcaacctga tggaatcaaa cactcagatg agggaaatgc ttcaaaatcc agaatttctt      1620
     cgccagctga catcgcctga gactttgcag caattactct catttcagca gtctttatta      1680
     ggacagcttg gtcaacttca acctagccag ggtggcaaca atgcaggcag tgccacaggt      1740
     acgcggggaa accctagtct tgacaccttg atgagcatgc tcagcgggct tggttcggga      1800
     ggtggcctag gtgttccaaa tacttccaat gtgccaccgg aggagctcta tgccacacag      1860
     cttactcagc tccaagaaat gggtttcatt gacaccgcag agaacattca agcactggtc      1920
     gctacagctg ggaatgtaca tgctgcggtg gagcgtcttc tcgggaacct tggccagtag      1980
     ctaaagcgag ggagccagac actgcccgca aatcttaaaa tgtcgcgcat ctgcaggagt      2040
     gttcggctta acgttcttca agccccagaa tttgaaggcg gcggcgtccg tagtcccgaa      2100
     agcaaaataa tcaaaaagtc aggcagccat taacttttct catacatggc ggtcatgtct      2160
     ttgttttgtg ttgtatttgc gatttggatt ggtgtacata catatcggtc ggatgttacc      2220
     tcatagaatg tctgtagtct tgtcttttca actgttgatt cttgattccc aatatatcaa      2280
     atcaaactat ctaatccaac cggtggtttc aa                                    2312
//
