# Supplementary material for: The sugarcane mitochondrial genome: assembly, phylogenetics and transcriptomics
Source: PeerJ. 2019 Sep 24;7:e7558. doi: 10.7717/peerj.7558 (PMC6764373; doi:10.7717/peerj.7558)
Supplement: Supplemental Information 9 — Tarball of all the sequence data from this project to be submitted or having been submitted but not yet available to ENA. The main directory contains two sub-directories for Dryad submissions and ENA submissions. All directories contain a readme file describing the contents. These are all the sequences and alignments from this study that will be made available through third party repositories (Dryad and ENA). [file peerj-07-7558-s009.gz › reviewer_supplementary_files/ENA_reviewer_files/PRJEB31395-tc/SP80-DSK2-amplicon.embl]

ID   XXX; XXX; linear; XXX; XXX; XXX; XXX.
XX
AC   XXX;
XX
DE   Saccharum hybrid cultivar SP80-3280 gene for ShDSK2 restorer of function like ubiquitin domain containing protein, complete cds.
XX
OS   Saccharum hybrid cultivar SP80-3280
OC   Eukaryota; Viridiplantae; Streptophyta; Embryophyta; Tracheophyta;
OC   Spermatophyta; Magnoliophyta; Liliopsida; Poales; Poaceae; PACMAD
OC   clade; Panicoideae; Andropogonodae; Andropogoneae; Saccharinae; Saccharum;
OC   Saccharum officinarum complex; Saccharum hybrid cultivar
XX
RN   [1]
RP   1-2313
RA   Lloyd Evans D.;
RT   ;
RL   Submitted (5-Mar-2019) to ENA.
RL   CSS, Waterbeach, Cambridge, CB25 9TL, UK
XX
FH   Key             Location/Qualifiers
FH
FT   source          1..2313
FT                   /organism="Saccharum hybrid cultivar"
FT                   /cultivar="SP80-3280"
FT                   /mol_type="mRNA"
FT                   /db_xref="taxon:4547"
FT   gene            <1..>2313
FT                   /gene="ShDSK2"
FT   mRNA            <1..>2313
FT                   /product="restorer of function like ubiquitin domain containing protein"
FT   CDS             239..1984
FT                   /gene="ShDSK2"
FT                   /codon_start=1
FT                   /transl_table=1
FT                   /product="restorer of function like ubiquitin domain containing protein"
XX
SQ   Sequence 2313 BP; 593 A; 602 C; 597 G; 521 T; 0 other;
     ggaacgaatc cggaccgtcc atcacctcta ccccgcaccg ctccccgccg ttaaatccca        60
     cgcttcaaac tctgtctatt cctcttcaga cttcagttct tccctcaatc tcttgcaagc       120
     ataaaagaac aggaggaaag aagggggaaa aaaaaaagag cgagacctcg cagctgacgc       180
     gcacacggca aacccccaat cggagccgcg gaccggatcg gagctaggtc tcgaggccat       240
     ggcaagcgga ggcgagggcg cagggagcgg cgagtcccct cccgctgcct cagtggaggc       300
     ggcagcgggg gaggcgacgc tgcacatccg gtgcgcgaac ggctccaagt tcacggtgca       360
     gacggacctg ggcgccacgg tgggcgcgtt caaggaggtc gtagccggga gctgcgacgt       420
     gccggcgccg cagcagcgcc tgatctacaa gggccgcatc ctcaaggacg agcaaaccct       480
     agaaagctac ggcgttgaga cagatcacac aattcacttg gtgcgtggtg tcgccccacc       540
     agctgcatct agtgcacctg ctgctgccag cccccttgct tcatctactc ctagtagtgg       600
     ccctgcaggt ggcctgggag gcctatttcc aggtcttggt gatccaggaa gtggtaggcc       660
     atcaggaata tttgggtcag gatttccaga attagagcaa gttgagcagc atttaagcca       720
     gaatcccaac ttgatgaggg agataatgaa tatgccagcg atgcaaaatc tcatgaataa       780
     ccctgattta atacgcaata tgatcatgag caacccacaa atgcgtgaga tcatggatcg       840
     gaatcctgat cttgcccatg tgctcaatga cccaagtgtc ctccgtcaaa ccctcgaagc       900
     tgctaggaac cctgaaatca tgagagagat gatgcggaac acagacagag ctatgagcaa       960
     cattgagtct tctcctgaag gttttaatat gctccggcgc atgtatgaaa ctgtccagga      1020
     gccacttcta aatgcaacaa caatggacgg agaaggaaac acagcctcaa acccattttc      1080
     agctcttctc ggcaatcagg gatctaacca acctggtcaa gctcaacctg caacaaatgc      1140
     tcccactact ggttcagagt cgacaactgg aaccccagct ccaaatacta atccactacc      1200
     aaatccctgg agcaccaatg ctgggagtgc acaaggagca acacggtcca gtgctagtgg      1260
     caacgcaaga actggtgctt ctggtggcgt tggaggcact ggtgccactg gtggactggg      1320
     agggttgggt tcaccagatt tgagtagttt gcttggtggt cttgctggca atccaagaac      1380
     tggtgctgct ggcggtttag gaggtttggg ttcaccagat ttggggagta tgcttggtgg      1440
     ttcacctgat gtttctcttt tcaatcagat gttgcaaaac cctgcaatga tgcagatgat      1500
     gcagagcatt atgtctgacc cacagaccat gaaccagttg cttaacttca acccaaacac      1560
     acgcaacctg atggaatcaa acactcagat gagggaaatg cttcaaaatc cagaatttct      1620
     tcgccagctg acatcgcctg agactttgca gcaattactc tcatttcagc agtctttatt      1680
     aggacagctt ggtcaacttc aacctagcca gggtggcaac aatgcaggca gtgccacagg      1740
     tacgcgggga aaccctagtc ttgacacctt gatgagcatg ctcagcgggc ttggttcggg      1800
     aggtggccta ggtgttccaa atacttccaa tgtgccaccg gaggagctct atgccacaca      1860
     gcttactcag ctccaagaaa tgggtttcat tgacaccgca gagaacattc aagcactggt      1920
     cgctacagct gggaatgtac atgctgcggt ggagcgtctt ctcgggaacc ttggccagta      1980
     gctaaagcga gggagccaga cactgcccgc aaatcttaaa atgtcgcgca tctgcaggag      2040
     tgttcggctt aacgttcttc aagccccaga atttgaaggc ggcggcgtcc gtagtcccga      2100
     aagcaaaata atcaaaaagt caggcagcca ttaacttttc tcctacatgg cggtcatgtc      2160
     tttgttttgt gttgtatttg cgatttggat tggtgtacat acatatcggt cggatgttac      2220
     ctcatagaat gtctgtagtc ttgtcttttc aactgttgat tcttgattcc caatatatca      2280
     aatcaaacta tctaatccaa ccggtggttt caa                                   2313
//
