# Supplementary material for: The sugarcane mitochondrial genome: assembly, phylogenetics and transcriptomics
Source: PeerJ. 2019 Sep 24;7:e7558. doi: 10.7717/peerj.7558 (PMC6764373; doi:10.7717/peerj.7558)
Supplement: Supplemental Information 9 — Tarball of all the sequence data from this project to be submitted or having been submitted but not yet available to ENA. The main directory contains two sub-directories for Dryad submissions and ENA submissions. All directories contain a readme file describing the contents. These are all the sequences and alignments from this study that will be made available through third party repositories (Dryad and ENA). [file peerj-07-7558-s009.gz › reviewer_supplementary_files/ENA_reviewer_files/PRJEB31395-tc/SP80-RF1-amplicon.embl]

ID   XXX; XXX; linear; XXX; XXX; XXX; XXX.
XX
AC   XXX;
XX
DE   Saccharum hybrid cultivar SP80-3280 gene for Rf1l restorer of function 1 like Pentatricopeptide repeat protein, complete cds.
XX
OS   Saccharum hybrid cultivar SP80-3280
OC   Eukaryota; Viridiplantae; Streptophyta; Embryophyta; Tracheophyta;
OC   Spermatophyta; Magnoliophyta; Liliopsida; Poales; Poaceae; PACMAD
OC   clade; Panicoideae; Andropogonodae; Andropogoneae; Saccharinae; Saccharum;
OC   Saccharum officinarum complex; Saccharum hybrid cultivar
XX
RN   [1]
RP   1-2133
RA   Lloyd Evans D.;
RT   ;
RL   Submitted (5-Mar-2019) to ENA.
RL   CSS, Waterbeach, Cambridge, CB25 9TL, UK
XX
FH   Key             Location/Qualifiers
FH
FT   source          1..2133
FT                   /organism="Saccharum hybrid cultivar"
FT                   /cultivar="SP80-3280"
FT                   /mol_type="mRNA"
FT                   /db_xref="taxon:4547"
FT   gene            <1..>2133
FT                   /gene="Rf1l"
FT   mRNA            <1..>2133
FT                   /product="restorer of function 1 like Pentatricopeptide repeat protein"
FT   CDS             69..2039
FT                   /gene="Rf1l"
FT                   /codon_start=1
FT                   /transl_table=1
FT                   /product="restorer of function 1 like Pentatricopeptide repeat protein"
XX
SQ   Sequence 2133 BP; 546 A; 510 C; 557 G; 520 T; 0 other;
     gcgcgaccga gctgcatttc ccaccaaatc ggaggcggga cgtgtgaatc ggagcgacgg        60
     cgccgaccat gtcgagccgg acgcgccctc cttggctgaa gaagctgaag cggatcattg       120
     gacggcgcat ccgctcggga agcctcagcg ctgaggccgc gcgccaactc tgcgacgagg       180
     tgctcccatc gatccaaagg cgttccccac cgccggccgt ttcggcagcg gcggacgtgt       240
     ggagggccga ccgccgccct tcctgggagc tggagcagtt catcggaaag tgttaccgct       300
     cgggagacct cggccccgag gacgcactcg atctgttcga cgaattgctt cctcaagcga       360
     ggcccggctc catttacgcc ctcacccagc tgctcaccac cgtcgctcgc gccccggtct       420
     cctccaccgt gcgcgacggc cctgcgctcg ccgtgtccct gttcaaccgc atggcccgag       480
     cgggcgccaa gaaggtggct ccaaccatag ctacctacac catcctcatc tgttgctgtt       540
     gcgatgcggg ctccttgaac ctcggcttcg ctgcattggg ccaaatcatt aagatgggac       600
     tcagggcaga tgccgtcacc ttcacgcccc tgctcaggac cctctgtgct gagaagagga       660
     cgagtgatgc agttaatatt gtgctccgac ggatgcctga gctcggctgc acccccaatg       720
     tcttctccta caacacactt ctcaaagggc tatgtgatga gaagaaatgt gaagaggctg       780
     tcgagctgat ccacatgatg gctgaagatg gagacaactg cccacctaat gtggtgtctt       840
     ataacactgt aatccatggc ttctttaaag agggtgaggt ggggaaagct tacaccctgt       900
     ttcgcgaaat gcttgatcat gggatcccgc cagatgttgt gacctgcaac tcaatcattg       960
     atggcctatg caaggttcat gcaatggaca aggccgagga ggtccttcgg cagatgattg      1020
     acgaacatat tatgcctaat tgcgctacat ataacagtct gatccacgga tacctctctt      1080
     tgggacagtg gaaagaggca gtcagaattc tcaaagaaat gtccagagat gggcaacgac      1140
     caaatgttgt tacttacaat atgctgatag actgtctttg taaatctgga gggtgcgcag      1200
     aagctagaga gatttttaat tctatgattc agagcggtga aaaacccaat gttaccacct      1260
     atagaagtct gcttcatggg tatgctaccg aaggcaatct tgttgaaatg aacaatgtca      1320
     aagatctaat ggtacaaaat ggaatgcgac ctgaccgtca tgtcttcaac atacagatgt      1380
     atgcatactg taaatgtgga atgctagatg atgcaatcct tacatttaac aaaatgcagc      1440
     agctcggatt gatgccagac atagtcacct acaacacggt tatagatggg ctttgcaaga      1500
     taggccggct ggacgatgca atgtcccaat tttctcagat gattgatgat ggattgtctg      1560
     ccgatatcgt aacatttaca accctaattc atggtttttc tatgtacggc aaatgggaga      1620
     aggctgagga actattttat gagatgatgg atagaggcat tcctcctgat gtcactgtgt      1680
     tcagtgcaat gatagacaag ctattcaaag aaggaaaggt tacagaggcc caaaaactct      1740
     ttgatttgat gccacgtgca ggtgtaaaac ctaatgttgt ttcctataat acaatgattc      1800
     atgggtattt cttagctggt gaagtggacg aagtgatgaa gctccttgat gatatgctct      1860
     tgattggcgt gaaacctgat gctattatct ttactacttt acttgatggc atggtctcta      1920
     tgggattgaa acccgatgtt gctacctgta acactttgat tgatagctac ggtgaagacg      1980
     gcaggataga ggatatatta actctgttca gagaaatgtt gatcaaggct gaagactgat      2040
     gctgtcacag aaaatgtaaa actgtgagtg tcatttcaga attgaaggac tgccatcggg      2100
     atggaactca agctgcagat ggccaaaagg gga                                   2133
//
