# Supplementary material for: The sugarcane mitochondrial genome: assembly, phylogenetics and transcriptomics
Source: PeerJ. 2019 Sep 24;7:e7558. doi: 10.7717/peerj.7558 (PMC6764373; doi:10.7717/peerj.7558)
Supplement: Supplemental Information 9 — Tarball of all the sequence data from this project to be submitted or having been submitted but not yet available to ENA. The main directory contains two sub-directories for Dryad submissions and ENA submissions. All directories contain a readme file describing the contents. These are all the sequences and alignments from this study that will be made available through third party repositories (Dryad and ENA). [file peerj-07-7558-s009.gz › reviewer_supplementary_files/ENA_reviewer_files/PRJEB26367-mt/readme.txt]

EMBL formatted flatfiles for assembled sugarcane mitogenomes submitted to ENA. The directory name corresponds to the project accession for the files.

Files are:

Mitogenome assemblies for sugarcane cultivar SP80-3280 (the reference dataset):

sp80-chr1.embl
sp80-chr2.embl

Mitogenome assemblies for the sugarcane LCP85-3840 cultivar:

LCP-chr1.embl
LCP85_3840-mt2.embl

Mitogenome assemblies for the sugarcane RB72454 cultivar:

RB72454-mt1.embl
Saccharum_RB72454-mt2.embl
