# Supplementary material for: The sugarcane mitochondrial genome: assembly, phylogenetics and transcriptomics
Source: PeerJ. 2019 Sep 24;7:e7558. doi: 10.7717/peerj.7558 (PMC6764373; doi:10.7717/peerj.7558)
Supplement: Supplemental Information 9 — Tarball of all the sequence data from this project to be submitted or having been submitted but not yet available to ENA. The main directory contains two sub-directories for Dryad submissions and ENA submissions. All directories contain a readme file describing the contents. These are all the sequences and alignments from this study that will be made available through third party repositories (Dryad and ENA). [file peerj-07-7558-s009.gz › reviewer_supplementary_files/Dryad/readme.txt]

Files to be added to the Dryad digital repository. As these cannot be uploaded prior to acceptance, they are made available to the reviewers.

Two directories are provided, including sequence information in fasta or embl format (Sequences) along with alignments and corresponding phylogenetic trees in the Phylos directory.

Each directory has a readme file describing its contents.
