# Supplementary material for: The sugarcane mitochondrial genome: assembly, phylogenetics and transcriptomics
Source: PeerJ. 2019 Sep 24;7:e7558. doi: 10.7717/peerj.7558 (PMC6764373; doi:10.7717/peerj.7558)
Supplement: Supplemental Information 9 — Tarball of all the sequence data from this project to be submitted or having been submitted but not yet available to ENA. The main directory contains two sub-directories for Dryad submissions and ENA submissions. All directories contain a readme file describing the contents. These are all the sequences and alignments from this study that will be made available through third party repositories (Dryad and ENA). [file peerj-07-7558-s009.gz › reviewer_supplementary_files/Dryad/Sequences/Chrysopogon_zizanoides-cms.fa]

>Chrysopogon_zizanoides-cms
TCCCCGT
AATAGGAAGAGGAAAAGGAAATCCTACGGGTTGGATTGCTCGTGTGTCCACGGGACAAAT
CCTATTTGAAATGGATGGTGTGAGTTTGTCAAATGCTCGACAAGCCGCTAGATTAGCGGC
GCATAAACTATGTTTGTCAACCAAGTTTGTTCAGTGGTCGTAACGTAATTGGTTAGTGGG
GAAAAACCGGGCCGGGACTCAAAAGAATTTGACGAAGTGTTTGTTCCTGAACGAGGGAAG
TGGAAAGACAAAGAGGGATAGGGAGCTCGCCTCCTTCTTTTTTGTAATCGCCGAAATGGA
AATTGTACGACGACCCTTCTTGTTCCAGGCATACGACCCTGAGACGTGACGGTGTCACTT
TTCCGGCCCGGTAAAGTGACAGTTATATAAATAAGAATAAGAAAGAGAAGCGTGATAGTG
GATTTTTCTTTAGAGAATCAAAAAGCAATCAACCATCCCCAAACAAAGTGCTCCTGGACG
ACTCTTTCTTTGAGATTCCGTAAGTAACCTAGTGCATGTGCCTTTGAAGAAAATGAAATA
CGAACAACCGCGCCGGTTGTAATAGATCGACTTGAATGCGTCTTCTTGCTCCAGCATTCA
AGTTCCATTTCAAGGAAGGACGACGTACCATGATACTTTCTGTTTTGTCGAGCTTTGCTT
TGGTCTCTGGTTTGATGGTTGTACGTGCTAAAAATCCGGTACATTCCGTTTTGTTTTTCA
TCCTAGTCTTTTGCGACACTTCTGGTTTACTTATTTTGTTAGGTCTCGACTTCTTCGCTA
TGATCTTCCCAGTAGTTTATATAGGAGCTATTGCCGTTTTATTCCTATCTGACCCAAGAA
GAAAGAAGGGTAGCTTTCTTTATAGAATCAAGACTCTGTGTTGTCACTCTGTATATATTT
TGGTTTATATTTATTTTCCTGTACTAATACGGCAGATTTCATTAGCACTCGCGTTGTACT
TTATCGCGGTAAGGTTTTGCCTTCTTTTCTTGCACTTGACCTGTCCTTTATTTGCGCCGG
AAGCACTCGTCTTCGCTTCCTCATATAGCGGTGATGGGAGCACTAGTACAGATATCAATC
TCATGGATGACTTATCCCGCGCTGTAGCGCCATTTCTCCCGCGGGGAGGGGGGGCTCCAG
TAACTCTTCCCGAGGAACGCCCCCTCACAATGGAGGAAGAAGACCGCCTGGCCCTGGTTT
TGGATTACCAAAACCAGATTGGCGCTCTTTTAAAAAGCCTCGATATTACGTGGCTATGGT
GCCACCACTTCGACAAAGAAAGCAACGAGGATCTCGCCGCAGCGACCCTCCTCCATAAAG
ATGCTGAGCTCAATGACCCGGACAAGCTTTGGGTTGTACATGAGGGCCTTCTGCGAAATA
AACACAGCTCTCGGTACTACTTTAGAGCGATTGACTGGGTAAGGACAGAAAGAAAGGTCC
GTAATGGGGAGTTGCCTCTAACGTTCATCATCGATGATGATGGTGAAGGATAGTGAAACT
ATATCCTTATAAGAGCCCGGAACGAGGGCTGGATGAAGCCGGAGACGGCCGAGGTGAATA
AAAAAGGCTCTCCCTGGGCTCTACGCAGGACTTCTTTCTAAGCCTCACATAATTTGAATA
