# Supplementary material for: The sugarcane mitochondrial genome: assembly, phylogenetics and transcriptomics
Source: PeerJ. 2019 Sep 24;7:e7558. doi: 10.7717/peerj.7558 (PMC6764373; doi:10.7717/peerj.7558)
Supplement: Supplemental Information 9 — Tarball of all the sequence data from this project to be submitted or having been submitted but not yet available to ENA. The main directory contains two sub-directories for Dryad submissions and ENA submissions. All directories contain a readme file describing the contents. These are all the sequences and alignments from this study that will be made available through third party repositories (Dryad and ENA). [file peerj-07-7558-s009.gz › reviewer_supplementary_files/Dryad/Sequences/readme.txt]

Contents of the Sequences directory. These are assemblies made from third party genomic data, third party transcriptomic data or are partial assemblies or combined genomic and transcriptomic datasets.

Assemblies are detailed below:


Complete assemblies of the Saccharum hybrid SP70-1143 and SP80-3280 sugarcane cultivar chloroplasts produced with transcriptomic data only:

SP80-tc.embl
Saccharum_hybrid_SP70-1143-tc.embl

Complete assembly of the Saccharum hybrid SP70-1143 mitochondrial genome produced with combined transcriptomic and nuclear DNA datasets:

Saccharum_hybrid_SP70-1143-mt1.fa
Saccharum_hybrid_SP70-1143-mt2.fa

Partial assembly of the Saccharum officinarum IJ76-514 cultivar mitochondrial genome:

Saccharum_officinarum_IJ76-514-mt1.fa
Saccharum_officinarum_IJ76-514-mt2.fa

Mappings of the partial assemblies of Saccharum spontaneum SES234B mitochondrial genome and Miscanthus sinensis cv Andante mitochondrial genomes to the reference SP80-3280 sugarcane mitogenome

Saccharum_spontaneum_SES234B-mt1.fa
Saccharum_spontaneum_SES234B-mt2.fa

Miscanthus_sinensis_cv_Andante-mt1.fa
Miscanthus_sinensis_cv_Andante-mt2.fa

Partial assembly of mitogenomes containing CMS2
Chrysopogon_zizanoides-cms.fa (transcriptomic data)
Sarga_versicolor-CMS2.fa
Tripsacum_dactyloides-tc.fa (transcriptomic data)

Assembly of mitochondrial nad6 from transcriptomic data
Chrysopogon_zizanoides-nad6-mt.fa
