# Supplementary material for: The sugarcane mitochondrial genome: assembly, phylogenetics and transcriptomics
Source: PeerJ. 2019 Sep 24;7:e7558. doi: 10.7717/peerj.7558 (PMC6764373; doi:10.7717/peerj.7558)
Supplement: Supplemental Information 9 — Tarball of all the sequence data from this project to be submitted or having been submitted but not yet available to ENA. The main directory contains two sub-directories for Dryad submissions and ENA submissions. All directories contain a readme file describing the contents. These are all the sequences and alignments from this study that will be made available through third party repositories (Dryad and ENA). [file peerj-07-7558-s009.gz › reviewer_supplementary_files/Dryad/Sequences/Saccharum_hybrid_SP70-1143-tc.embl]

ID   XXX; XXX; circular; XXX; XXX; XXX; XXX.
XX
AC   Saccharum_hybrid_SP70-1143-pt;
XX
PR   Project:PRJEB1234;
XX
DE   Saccharum hybrid cultivar chloroplast complete genome, cultivar SP70-1143
XX
KW   complete genome.
XX
OS   Saccharum hybrid cultivar
OC   Eukaryota; Viridiplantae; Streptophyta; Embryophyta;
OC   Tracheophyta; Spermatophyta; Magnoliophyta; Liliopsida; Poales;
OC   Poaceae; PACMAD clade; Panicoideae; Andropogonodae;
OC   Andropogoneae; Saccharinae; Saccharum.
XX
RN   [1]
RP   1-141181
RA   Lloyd Evans D.;
RT   ;
RL   Submitted (11-Dec-2017) to INSDC.
RL   South African Sugarcane Research Institute, 170 Flanders Drive, Mount
RL   Edgecombe, Durban 4300, South Africa,
XX
CC   ##Assembly-Data-START##
CC   Assembly Method       :: SPADES v. 3.9
CC   Finishing Method      :: Pilon
CC   Sequencing Technology :: Illumina
CC   ##Assembly-Data-END##
XX
FH   Key             Location/Qualifiers
FH
FT   source          1..141181
FT                   /organism="Saccharum hybrid cultivar cultivar SP70-1143"
FT                   /organelle="plastid:chloroplast"
FT                   /cultivar="SP70-1143"
FT                   /mol_type="genomic DNA"
FT                   /db_xref="taxon:128810"
FT   misc_feature    complement(1..141181)
FT                   /note="JLA, junction IRA-LSC"
FT   misc_feature    1..83047
FT                   /note="large single copy region; LSC"
FT   gene            complement(91..1152)
FT                   /gene="psbA"
FT   CDS             complement(91..1152)
FT                   /gene="psbA"
FT                   /product="photosystem II protein D1"
FT                   /codon_start=1
FT                   /transl_table=11
FT   gene            complement(1389..3946)
FT                   /gene="trnK-UUU"
FT   tRNA            complement(join(1389..1417,3909..3946))
FT                   /gene="trnK-UUU"
FT                   /product="tRNA-Lys"
FT   gene            complement(1673..3247)
FT                   /gene="matK"
FT   CDS             complement(1673..3247)
FT                   /gene="matK"
FT                   /product="maturase K"
FT                   /codon_start=1
FT                   /transl_table=11
FT   gene            complement(4503..5594)
FT                   /gene="rps16"
FT   CDS             complement(join(4503..4715,5550..5594))
FT                   /codon_start=1
FT                   /transl_table=11
FT                   /gene="rps16"
FT                   /product="ribosomal protein 16"
FT   gene            complement(7123..7195)
FT                   /gene="trnQ-UUG"
FT   tRNA            complement(7123..7195)
FT                   /gene="trnQ-UUG"
FT                   /product="tRNA-Gln"
FT   gene            7550..7735
FT                   /gene="psbK"
FT   CDS             7550..7735
FT                   /gene="psbK"
FT                   /product="photosystem II protein K"
FT                   /codon_start=1
FT                   /transl_table=11
FT   gene            8124..8234
FT                   /gene="psbI"
FT   CDS             8124..8234
FT                   /gene="psbI"
FT                   /product="photosystem II protein I"
FT                   /codon_start=1
FT                   /transl_table=11
FT   gene            complement(8361..8448)
FT                   /gene="trnS-GCU"
FT   tRNA            complement(8361..8448)
FT                   /gene="trnS-GCU"
FT                   /product="tRNA-Ser"
FT   gene            9425..10486
FT                   /gene="psbD"
FT   CDS             9425..10486
FT                   /gene="psbD"
FT                   /product="photosystem II protein D2"
FT                   /codon_start=1
FT                   /transl_table=11
FT   gene            10392..11855
FT                   /gene="psbC"
FT   CDS             10392..11855
FT                   /gene="psbC"
FT                   /product="photosystem II 44 kDa protein"
FT                   /codon_start=1
FT                   /transl_table=11
FT   gene            complement(12010..12097)
FT                   /gene="trnS-UGA"
FT   tRNA            complement(12010..12097)
FT                   /gene="trnS-UGA"
FT                   /product="tRNA-Ser"
FT   gene            12441..12629
FT                   /gene="psbZ"
FT   CDS             12441..12629
FT                   /gene="psbZ"
FT                   /product="photosystem II protein Z"
FT                   /note="photosystem II reaction center Z protein; YCF9"
FT                   /codon_start=1
FT                   /transl_table=11
FT   gene            12915..12985
FT                   /gene="trnG-GCC"
FT   tRNA            12915..12985
FT                   /gene="trnG-GCC"
FT                   /product="tRNA-Gly"
FT   gene            complement(13477..13550)
FT                   /gene="trnfM-CAU"
FT   tRNA            complement(13477..13550)
FT                   /gene="trnfM-CAU"
FT                   /product="tRNA-Met"
FT   gene            complement(13649..14417)
FT                   /gene="trnG-UCC"
FT   tRNA            complement(join(13649..13696,14395..14417))
FT                   /gene="trnG-UCC"
FT                   /product="tRNA-Gly"
FT   gene            complement(<14582..>14665)
FT                   /gene="rpl2"
FT                   /pseudo
FT   CDS             complement(<14582..>14665)
FT                   /gene="rpl2"
FT                   /codon_start=2
FT                   /pseudo
FT                   /note="pseudogene for ribosomal protein L2"
FT   gene            complement(15489..15932)
FT                   /gene="orf147"
FT   CDS             complement(15489..15932)
FT                   /gene="orf147"
FT                   /product="putative protein 147"
FT                   /note="Putative protein product originally identified in
FT                   NCo 310 cultivar, also present in Zea mays. Similar to
FT                   hypothetical protein SORBIDRAFT_03g017511 [Sorghum
FT                   bicolor]"
FT                   /codon_start=1
FT                   /transl_table=11
FT   gene            16373..16444
FT                   /gene="trnT-GGU"
FT   tRNA            16373..16444
FT                   /gene="trnT-GGU"
FT                   /product="tRNA-Thr"
FT   gene            <16440..>16511
FT                   /gene="tRNA-Thr"
FT                   /pseudo
FT   tRNA            <16440..>16511
FT                   /gene="tRNA-Thr"
FT                   /pseudo
FT                   /note="trnT pseudogene for tRNA-Thr(GGU)"
FT   gene            16979..17051
FT                   /gene="trnE-UUC"
FT   tRNA            16979..17051
FT                   /gene="trnE-UUC"
FT                   /product="tRNA-Glu"
FT   gene            17113..17196
FT                   /gene="trnY-GUA"
FT   tRNA            17113..17196
FT                   /gene="trnY-GUA"
FT                   /product="tRNA-Tyr"
FT   gene            17546..17619
FT                   /gene="trnD-GUC"
FT   tRNA            17546..17619
FT                   /gene="trnD-GUC"
FT                   /product="tRNA-Asp"
FT   gene            18671..18775
FT                   /gene="psbM"
FT   CDS             18671..18775
FT                   /gene="psbM"
FT                   /product="photosystem II protein M"
FT                   /codon_start=1
FT                   /transl_table=11
FT   gene            complement(19586..19675)
FT                   /gene="petN"
FT   CDS             complement(19586..19675)
FT                   /gene="petN"
FT                   /product="cytochrome b6/f complex subunit VIII"
FT                   /codon_start=1
FT                   /transl_table=11
FT   gene            complement(20637..20707)
FT                   /gene="trnC-GCA"
FT   tRNA            complement(20637..20707)
FT                   /gene="trnC-GCA"
FT                   /product="tRNA-Cys"
FT   gene            21920..25147
FT                   /gene="rpoB"
FT   CDS             21920..25147
FT                   /gene="rpoB"
FT                   /product="RNA polymerase beta subunit"
FT                   /note="RNA polymerase beta chain; one of four subunits of
FT                   the minimal PEP RNA polymerase catalytic core"
FT                   /codon_start=1
FT                   /transl_table=11
FT   gene            25528..27236
FT                   /gene="rpoC1"
FT   CDS             25528..27236
FT                   /gene="rpoC1"
FT                   /product="RNA polymerase beta' subunit"
FT                   /codon_start=1
FT                   /transl_table=11
FT   gene            27436..32040
FT                   /gene="rpoC2"
FT   CDS             27436..32040
FT                   /gene="rpoC2"
FT                   /product="RNA polymerase beta'' subunit"
FT                   /codon_start=1
FT                   /transl_table=11
FT   gene            32733..33065
FT                   /gene="rps2"
FT   CDS             32733..33065
FT                   /gene="rps2"
FT                   /product="30S ribosomal protein S2"
FT                   /codon_start=1
FT                   /transl_table=11
FT   gene            33316..34059
FT                   /gene="atpI"
FT   CDS             33316..34059
FT                   /gene="atpI"
FT                   /product="ATP synthase CF0 A subunit"
FT                   /note="ATPase IV subunit; ATP synthase CF0 A chain"
FT                   /codon_start=1
FT                   /transl_table=11
FT   gene            34879..35124
FT                   /gene="atpH"
FT   CDS             34879..35124
FT                   /gene="atpH"
FT                   /product="ATP synthase CF0 C subunit"
FT                   /note="ATPase III subunit; ATP synthase CF0 C chain"
FT                   /codon_start=1
FT                   /transl_table=11
FT   gene            35604..36987
FT                   /gene="atpF"
FT   CDS             join(35604..35747,36580..36987)
FT                   /codon_start=1
FT                   /transl_table=11
FT                   /gene="atpF"
FT                   /product="ATP synthase CF0 B subunit"
FT                   /note="ATPase subunit I"
FT   gene            37078..38601
FT                   /gene="atpA"
FT   CDS             37078..38601
FT                   /gene="atpA"
FT                   /product="ATP synthase CF1 alpha subunit"
FT                   /note="ATP synthase CF1 alpha chain; ATPase alpha subunit"
FT                   /codon_start=1
FT                   /transl_table=11
FT   gene            complement(38740..38811)
FT                   /gene="trnR-UCU"
FT   tRNA            complement(38740..38811)
FT                   /gene="trnR-UCU"
FT                   /product="tRNA-Arg"
FT   gene            complement(39217..39528)
FT                   /gene="rps14"
FT   CDS             complement(39217..39528)
FT                   /gene="rps14"
FT                   /product="ribosomal protein S14"
FT                   /note="30S ribosomal protein S14"
FT                   /codon_start=1
FT                   /transl_table=11
FT   gene            complement(39673..41877)
FT                   /gene="psaB"
FT   CDS             complement(39673..41877)
FT                   /gene="psaB"
FT                   /product="photosystem I P700 chlorophyll a apoprotein A2"
FT                   /note="PSI P700 apoprotein A2; PsaB"
FT                   /codon_start=1
FT                   /transl_table=11
FT   gene            complement(41903..42109)
FT                   /gene="psaA"
FT   CDS             complement(41903..42109)
FT                   /gene="psaA"
FT                   /product="photosystem I P700 chlorophyll a apoprotein A1"
FT                   /note="PSI P700 apoprotein A1; PsaA"
FT                   /codon_start=1
FT                   /transl_table=11
FT   gene            complement(44760..46769)
FT                   /gene="ycf3"
FT   CDS             complement(join(44760..44918,45656..45883,46638..46769))
FT                   /codon_start=1
FT                   /transl_table=11
FT                   /gene="ycf3"
FT                   /product="photosystem I assembly protein Ycf3"
FT   gene            47358..47444
FT                   /gene="trnS-GGA"
FT   tRNA            47358..47444
FT                   /gene="trnS-GGA"
FT                   /product="tRNA-Ser"
FT   gene            complement(47725..48330)
FT                   /gene="rps4"
FT   CDS             complement(47725..48330)
FT                   /gene="rps4"
FT                   /product="ribosomal protein S4"
FT                   /codon_start=1
FT                   /transl_table=11
FT   gene            complement(48650..48722)
FT                   /gene="trnT-UGU"
FT   tRNA            complement(48650..48722)
FT                   /gene="trnT-UGU"
FT                   /product="tRNA-Thr"
FT   gene            49523..50059
FT                   /gene="trnL-UAA"
FT   tRNA            join(49523..49557,50010..50059)
FT                   /gene="trnL-UAA"
FT                   /product="tRNA-Leu"
FT   gene            50425..50497
FT                   /gene="trnF-GAA"
FT   tRNA            50425..50497
FT                   /gene="trnF-GAA"
FT                   /product="tRNA-Phe"
FT   gene            complement(51067..51546)
FT                   /gene="ndhJ"
FT   CDS             complement(51067..51546)
FT                   /gene="ndhJ"
FT                   /product="NADH dehydrogenase subunit J"
FT                   /note="NADH dehydrogenase 30 kDa subunit"
FT                   /codon_start=1
FT                   /transl_table=11
FT   gene            complement(51645..52391)
FT                   /gene="ndhK"
FT   CDS             complement(51645..52391)
FT                   /gene="ndhK"
FT                   /product="NADH dehydrogenase subunit K"
FT                   /note="NADH dehydrogenase 27 kDa subunit"
FT                   /codon_start=1
FT                   /transl_table=11
FT   gene            complement(52382..52744)
FT                   /gene="ndhC"
FT   CDS             complement(52382..52744)
FT                   /gene="ndhC"
FT                   /product="NADH dehydrogenase subunit 3"
FT                   /codon_start=1
FT                   /transl_table=11
FT   gene            complement(53673..54350)
FT                   /gene="trnV-UAC"
FT   tRNA            complement(join(53673..53709,54312..54350))
FT                   /gene="trnV-UAC"
FT                   /product="tRNA-Val"
FT   gene            54569..54639
FT                   /gene="trnM-CAU"
FT   tRNA            54569..54639
FT                   /gene="trnM-CAU"
FT                   /product="tRNA-Met"
FT   gene            complement(54752..55165)
FT                   /gene="atpE"
FT   CDS             complement(54752..55165)
FT                   /gene="atpE"
FT                   /product="ATP synthase CF1 epsilon subunit"
FT                   /note="ATP synthase epsilon chain"
FT                   /codon_start=1
FT                   /transl_table=11
FT   gene            complement(55162..56658)
FT                   /gene="atpB"
FT   CDS             complement(55162..56658)
FT                   /gene="atpB"
FT                   /product="ATP synthase CF1 beta subunit"
FT                   /codon_start=1
FT                   /transl_table=11
FT   gene            57455..58885
FT                   /gene="rbcL"
FT   CDS             57455..58885
FT                   /gene="rbcL"
FT                   /product="ribulose-1,5-bisphosphate carboxylase/oxygenase large subunit"
FT                   /codon_start=1
FT                   /transl_table=11
FT   gene            59173..59451
FT                   /gene="rpl23"
FT   CDS             59173..59451
FT                   /gene="rpl23"
FT                   /product="ribosomal protein L23"
FT                   /note="50S ribosomal protein L23"
FT                   /codon_start=1
FT                   /transl_table=11
FT   gene            59830..59940
FT                   /gene="psaI"
FT   CDS             59830..59940
FT                   /gene="psaI"
FT                   /product="photosystem I subunit VIII"
FT                   /note="PSI I-protein"
FT                   /codon_start=1
FT                   /transl_table=11
FT   gene            60301..60858
FT                   /gene="ycf4"
FT   CDS             60301..60858
FT                   /gene="ycf4"
FT                   /product="photosystem I assembly protein Ycf4"
FT                   /codon_start=1
FT                   /transl_table=11
FT   gene            61230..61922
FT                   /gene="cemA"
FT   CDS             61230..61922
FT                   /gene="cemA"
FT                   /product="chloroplast envelope membrane protein"
FT                   /codon_start=1
FT                   /transl_table=11
FT   gene            62151..63113
FT                   /gene="petA"
FT   CDS             62151..63113
FT                   /gene="petA"
FT                   /product="cytochrome f"
FT                   /note="apocytochrome f precursor; component of cytochrome
FT                   b6/f complex"
FT                   /codon_start=1
FT                   /transl_table=11
FT   gene            complement(64013..64135)
FT                   /gene="psbJ"
FT   CDS             complement(64013..64135)
FT                   /gene="psbJ"
FT                   /product="photosystem II protein J"
FT                   /note="photosystem II reaction center subunit X"
FT                   /codon_start=1
FT                   /transl_table=11
FT   gene            complement(64261..64377)
FT                   /gene="psbL"
FT   CDS             complement(64261..64377)
FT                   /gene="psbL"
FT                   /product="photosystem II protein L"
FT                   /note="PSII reaction center subunit XII"
FT                   /codon_start=1
FT                   /transl_table=11
FT   gene            complement(64400..64519)
FT                   /gene="psbF"
FT   CDS             complement(64400..64519)
FT                   /gene="psbF"
FT                   /product="photosystem II protein VI"
FT                   /note="photosystem II reaction center subunit VI"
FT                   /codon_start=1
FT                   /transl_table=11
FT   gene            complement(64530..64781)
FT                   /gene="psbE"
FT   CDS             complement(64530..64781)
FT                   /gene="psbE"
FT                   /product="photosystem II protein V"
FT                   /note="cytochrome b559 alpha subunit"
FT                   /codon_start=1
FT                   /transl_table=11
FT   gene            65995..66090
FT                   /gene="petL"
FT   CDS             65995..66090
FT                   /gene="petL"
FT                   /product="cytochrome b6/f complex subunit VI"
FT                   /note="cytochrome b6/f complex 6"
FT                   /codon_start=1
FT                   /transl_table=11
FT   gene            66258..66371
FT                   /gene="petG"
FT   CDS             66258..66371
FT                   /gene="petG"
FT                   /product="cytochrome b6/f complex subunit V"
FT                   /note="cytochrome B6-F complex subunit 5; required for the
FT                   either the stability or assembly of the cytochrome b6/f
FT                   complex"
FT                   /codon_start=1
FT                   /transl_table=11
FT   gene            complement(66493..66566)
FT                   /gene="trnW-CCA"
FT   tRNA            complement(66493..66566)
FT                   /gene="trnW-CCA"
FT                   /product="tRNA-Trp"
FT   gene            complement(66707..66781)
FT                   /gene="trnP-UGG"
FT   tRNA            complement(66707..66781)
FT                   /gene="trnP-UGG"
FT                   /product="tRNA-Pro"
FT   gene            67162..67290
FT                   /gene="psaJ"
FT   CDS             67162..67290
FT                   /gene="psaJ"
FT                   /product="photosystem I subunit IX"
FT                   /note="photosystem I protein J"
FT                   /codon_start=1
FT                   /transl_table=11
FT   gene            67657..67857
FT                   /gene="rpl33"
FT   CDS             67657..67857
FT                   /gene="rpl33"
FT                   /product="ribosomal protein L33"
FT                   /note="50S ribosomal protein L33"
FT                   /codon_start=1
FT                   /transl_table=11
FT   gene            68170..68661
FT                   /gene="rps18"
FT   CDS             68170..68661
FT                   /gene="rps18"
FT                   /product="ribosomal protein S18"
FT                   /note="30S ribosomal protein S18"
FT                   /codon_start=1
FT                   /transl_table=11
FT   gene            complement(68884..69243)
FT                   /gene="rpl20"
FT   CDS             complement(68884..69243)
FT                   /gene="rpl20"
FT                   /product="ribosomal protein L20"
FT                   /note="50S ribosomal protein L20"
FT                   /codon_start=1
FT                   /transl_table=11
FT   gene            complement(join(92999..93799,69928..70041))
FT                   /gene="rps12"
FT   CDS             complement(join(92999..93027,93568..93799,69928..70041))
FT                   /codon_start=1
FT                   /transl_table=11
FT                   /trans_splicing
FT                   /gene="rps12"
FT                   /product="ribosomal protein S12"
FT   gene            join(complement(69928..70041),130430..131230)
FT                   /gene="rps12"
FT   CDS             join(complement(69928..70041),130430..130661,131202..131230)
FT                   /codon_start=1
FT                   /transl_table=11
FT                   /trans_splicing
FT                   /gene="rps12"
FT                   /product="ribosomal protein S12"
FT   gene            complement(70175..70825)
FT                   /gene="clpP"
FT   CDS             complement(70175..70825)
FT                   /gene="clpP"
FT                   /product="ATP-dependent Clp protease proteolytic subunit"
FT                   /codon_start=1
FT                   /transl_table=11
FT   gene            71340..72866
FT                   /gene="psbB"
FT   CDS             71340..72866
FT                   /gene="psbB"
FT                   /product="photosystem II 47 kDa protein"
FT                   /note="photosystem II P680 chlorophyll A apoprotein; PSII
FT                   47 kDa protein"
FT                   /codon_start=1
FT                   /transl_table=11
FT   gene            73035..73136
FT                   /gene="psbT"
FT   CDS             73035..73136
FT                   /gene="psbT"
FT                   /product="photosystem II protein T"
FT                   /codon_start=1
FT                   /transl_table=11
FT   gene            complement(73209..73340)
FT                   /gene="psbN"
FT   CDS             complement(73209..73340)
FT                   /gene="psbN"
FT                   /product="photosystem II protein N"
FT                   /note="photosystem II reaction center N protein"
FT                   /codon_start=1
FT                   /transl_table=11
FT   gene            73444..73665
FT                   /gene="psbH"
FT   CDS             73444..73665
FT                   /gene="psbH"
FT                   /product="photosystem II protein H"
FT                   /note="photosystem II reaction center protein H;
FT                   photosystem II phosphoprotein"
FT                   /codon_start=1
FT                   /transl_table=11
FT   gene            73795..75199
FT                   /gene="petB"
FT   CDS             join(73795..73800,74552..75199)
FT                   /codon_start=1
FT                   /transl_table=11
FT                   /gene="petB"
FT                   /product="cytochrome b6"
FT   gene            75382..76604
FT                   /gene="petD"
FT   CDS             join(75382..75389,76130..76604)
FT                   /codon_start=1
FT                   /transl_table=11
FT                   /gene="petD"
FT                   /product="cytochrome b6/f complex subunit IV"
FT                   /note="cytochrome b6/f complex subunit 4"
FT   gene            complement(76825..77844)
FT                   /gene="rpoA"
FT   CDS             complement(76825..77844)
FT                   /gene="rpoA"
FT                   /product="RNA polymerase alpha subunit"
FT                   /note="RNA polymerase alpha chain"
FT                   /codon_start=1
FT                   /transl_table=11
FT   gene            complement(77911..78342)
FT                   /gene="rps11"
FT   CDS             complement(77911..78342)
FT                   /gene="rps11"
FT                   /product="ribosomal protein S11"
FT                   /note="30S ribosomal protein S11"
FT                   /codon_start=1
FT                   /transl_table=11
FT   gene            complement(78528..78641)
FT                   /gene="rpl36"
FT   CDS             complement(78528..78641)
FT                   /gene="rpl36"
FT                   /product="ribosomal protein L36"
FT                   /codon_start=1
FT                   /transl_table=11
FT   gene            complement(78742..79065)
FT                   /gene="infA"
FT   CDS             complement(78742..79065)
FT                   /gene="infA"
FT                   /product="translational initiation factor 1"
FT                   /codon_start=1
FT                   /transl_table=11
FT   gene            complement(79145..79555)
FT                   /gene="rps8"
FT   CDS             complement(79145..79555)
FT                   /gene="rps8"
FT                   /product="ribosomal protein S8"
FT                   /note="30S ribosomal protein S8"
FT                   /codon_start=1
FT                   /transl_table=11
FT   gene            complement(79695..80066)
FT                   /gene="rpl14"
FT   CDS             complement(79695..80066)
FT                   /gene="rpl14"
FT                   /product="ribosomal protein L14"
FT                   /codon_start=1
FT                   /transl_table=11
FT   gene            complement(80176..81665)
FT                   /gene="rpl16"
FT   CDS             complement(join(80176..80577,81657..81665))
FT                   /codon_start=1
FT                   /transl_table=11
FT                   /gene="rpl16"
FT                   /product="ribosomal protein L16"
FT   gene            complement(81810..82484)
FT                   /gene="rps3"
FT   CDS             complement(81810..82484)
FT                   /gene="rps3"
FT                   /product="ribosomal protein S3"
FT                   /note="30S ribosomal protein S3"
FT                   /codon_start=1
FT                   /transl_table=11
FT   gene            complement(82544..82774)
FT                   /gene="rpl22"
FT   CDS             complement(82544..82774)
FT                   /gene="rpl22"
FT                   /product="ribosomal protein L22"
FT                   /codon_start=1
FT                   /transl_table=11
FT   misc_feature    83047..83048
FT                   /note="JLB, junction LSC-IRB"
FT   misc_feature    83048..105842
FT                   /note="IRB, Inverted Repeat Region, Copy B"
FT   gene            complement(83083..83364)
FT                   /gene="rps19"
FT   CDS             complement(83083..83364)
FT                   /gene="rps19"
FT                   /product="ribosomal protein S19"
FT                   /note="30S ribosomal protein S19"
FT                   /codon_start=1
FT                   /transl_table=11
FT   gene            complement(83384..83608)
FT                   /gene="orf74"
FT   CDS             complement(83384..83608)
FT                   /gene="orf74"
FT                   /product="hypothetical protein 74"
FT                   /note="Putative protein product originally identified in
FT                   NCo 310 cultivar, also present in Zea mays and Oryza
FT                   sativa"
FT                   /codon_start=1
FT                   /transl_table=11
FT   gene            83499..83573
FT                   /gene="trnH-GUG"
FT   tRNA            83499..83573
FT                   /gene="trnH-GUG"
FT                   /product="tRNA-His"
FT   gene            complement(83625..85109)
FT                   /gene="rpl2"
FT   CDS             complement(join(83625..84056,84720..85109))
FT                   /codon_start=1
FT                   /transl_table=11
FT                   /transl_except=(pos:85107..85109,aa:Met)
FT                   /gene="rpl2"
FT                   /product="ribosomal protein L2"
FT                   /note="50S ribosomal protein L2"
FT                   /note="acg start"
FT   gene            83731..84144
FT                   /gene="orf137"
FT   CDS             83731..84144
FT                   /gene="orf137"
FT                   /product="putative protein 137"
FT                   /note="Putative protein product present in many Poales
FT                   species plastids"
FT                   /codon_start=1
FT                   /transl_table=11
FT   gene            complement(85128..85409)
FT                   /gene="rpl23"
FT   CDS             complement(85128..85409)
FT                   /gene="rpl23"
FT                   /product="ribosomal protein L23"
FT                   /note="50S ribosomal protein L23"
FT                   /codon_start=1
FT                   /transl_table=11
FT   gene            complement(85580..85653)
FT                   /gene="trnI-CAU"
FT   tRNA            complement(85580..85653)
FT                   /gene="trnI-CAU"
FT                   /product="tRNA-Ile"
FT   gene            85971..86726
FT                   /gene="ycf2"
FT   CDS             85971..86726
FT                   /gene="ycf2"
FT                   /product="Ycf2"
FT                   /note="hypothetical protein RF2"
FT                   /codon_start=1
FT                   /transl_table=11
FT   gene            88213..88512
FT                   /gene="ycf15"
FT   CDS             88213..88512
FT                   /gene="ycf15"
FT                   /product="hypothetical chloroplast RF15"
FT                   /codon_start=1
FT                   /transl_table=11
FT   gene            88573..89094
FT                   /gene="ycf73"
FT   CDS             88573..89094
FT                   /gene="ycf73"
FT                   /product="Hypothetical chloroplast RF73"
FT                   /note="Putative protein product annotated by homology to
FT                   Oryza sativa"
FT                   /codon_start=1
FT                   /transl_table=11
FT   gene            complement(89286..89366)
FT                   /gene="trnL-CAA"
FT   tRNA            complement(89286..89366)
FT                   /gene="trnL-CAA"
FT                   /product="tRNA-Leu"
FT   gene            complement(89399..89608)
FT                   /gene="orf69"
FT   CDS             complement(89399..89608)
FT                   /gene="orf69"
FT                   /product="hypothetical protein 69"
FT                   /note="Putative protein product identified by homology to
FT                   members of the BOP and PACMAD clades"
FT                   /codon_start=1
FT                   /transl_table=11
FT   gene            complement(89934..92169)
FT                   /gene="ndhB"
FT   CDS             complement(join(89934..90689,91393..92169))
FT                   /codon_start=1
FT                   /transl_table=11
FT                   /gene="ndhB"
FT                   /product="NADH-plastoquinone oxidoreductase subunit 2"
FT   gene            complement(92470..92940)
FT                   /gene="rps7"
FT   CDS             complement(92470..92940)
FT                   /gene="rps7"
FT                   /product="ribosomal protein S7"
FT                   /note="30S ribosomal protein S7"
FT                   /codon_start=1
FT                   /transl_table=11
FT   gene            95066..95323
FT                   /gene="orf85"
FT   CDS             95066..95323
FT                   /gene="orf85"
FT                   /product="putative protein 85"
FT                   /note="Putative protein product present in a range of
FT                   poales lineages"
FT                   /codon_start=1
FT                   /transl_table=11
FT   gene            95570..95641
FT                   /gene="trnV-GAC"
FT   tRNA            95570..95641
FT                   /gene="trnV-GAC"
FT                   /product="tRNA-Val"
FT   gene            95871..97362
FT                   /gene="rrn16"
FT   rRNA            95871..97362
FT                   /gene="rrn16"
FT                   /product="16S ribosomal RNA"
FT   gene            97666..98688
FT                   /gene="trnI-GAU"
FT   tRNA            join(97666..97707,98654..98688)
FT                   /gene="trnI-GAU"
FT                   /product="tRNA-Ile"
FT   rep_origin      97884..97965
FT                   /note="oriA2c"
FT   rep_origin      98650..98684
FT                   /note="oriA1"
FT   gene            98754..99636
FT                   /gene="trnA-UGC"
FT   tRNA            join(98754..98791,99602..99636)
FT                   /gene="trnA-UGC"
FT                   /product="tRNA-Ala"
FT   gene            complement(<99242..99328)
FT                   /gene="ACRS"
FT                   /pseudo
FT   CDS             complement(<99242..99328)
FT                   /gene="ACRS"
FT                   /codon_start=1
FT                   /pseudo
FT                   /note="ACR toxin sensitivity protein pseudogene gained from the mitochondrion"
FT   gene            99428..99577
FT                   /gene="orf49"
FT   CDS             99428..99577
FT                   /gene="orf49"
FT                   /product="putative protein 49"
FT                   /note="Putative protein product in the trnA intron with
FT                   homologues in the PACMAD and BEP clades"
FT                   /codon_start=1
FT                   /transl_table=11
FT   gene            99778..102665
FT                   /gene="rrn23"
FT   rRNA            99778..102665
FT                   /gene="rrn23"
FT                   /product="23S ribosomal RNA"
FT   gene            102765..102859
FT                   /gene="rrn.4.5"
FT   rRNA            102765..102859
FT                   /gene="rrn.4.5"
FT                   /product="4.5s ribosomal RNA"
FT   gene            103092..103212
FT                   /gene="rrn5"
FT   rRNA            103092..103212
FT                   /gene="rrn5"
FT                   /product="5S ribosomal RNA"
FT   gene            103466..103539
FT                   /gene="trnR-ACG"
FT   tRNA            103466..103539
FT                   /gene="trnR-ACG"
FT                   /product="tRNA-Arg"
FT   gene            complement(103793..103864)
FT                   /gene="trnN-GUU"
FT   tRNA            complement(103793..103864)
FT                   /gene="trnN-GUU"
FT                   /product="tRNA-Asn"
FT   gene            104798..104989
FT                   /gene="ycf1 80"
FT   CDS             104798..104989
FT                   /gene="ycf1 80"
FT                   /product="hypothetical protein RF19, 80bp"
FT                   /note="Putative protein product in the ycf1 pseudogene
FT                   region"
FT                   /codon_start=1
FT                   /transl_table=11
FT   gene            105453..105689
FT                   /gene="rps15"
FT   CDS             105453..105689
FT                   /gene="rps15"
FT                   /product="ribosomal protein S15"
FT                   /codon_start=1
FT                   /transl_table=11
FT   gene            complement(105814..107226)
FT                   /gene="ndhF"
FT   CDS             complement(105814..107226)
FT                   /gene="ndhF"
FT                   /product="NADH dehydrogenase subunit 5"
FT                   /codon_start=1
FT                   /transl_table=11
FT   misc_feature    105842..105843
FT                   /note="JSB, junction IRB-SSC"
FT   misc_feature    105843..118386
FT                   /note="SSC, short single copy region; SSC"
FT   gene            108886..109065
FT                   /gene="rpl32"
FT   CDS             108886..109065
FT                   /gene="rpl32"
FT                   /product="ribosomal protein L32"
FT                   /codon_start=1
FT                   /transl_table=11
FT   gene            109588..109667
FT                   /gene="trnL-UAG"
FT   tRNA            109588..109667
FT                   /gene="trnL-UAG"
FT                   /product="tRNA-Leu"
FT   gene            109745..110710
FT                   /gene="ccsA"
FT   CDS             109745..110710
FT                   /gene="ccsA"
FT                   /product="cytochrome c biogenesis protein"
FT                   /codon_start=1
FT                   /transl_table=11
FT   gene            complement(110891..112393)
FT                   /gene="ndhD"
FT   CDS             complement(110891..112393)
FT                   /gene="ndhD"
FT                   /product="NADH dehydrogenase subunit 4"
FT                   /codon_start=1
FT                   /transl_table=11
FT   gene            complement(112513..112758)
FT                   /gene="psaC"
FT   CDS             complement(112513..112758)
FT                   /gene="psaC"
FT                   /product="photosystem I subunit VII"
FT                   /note="photosystem I iron-sulfur center; 9 kDa protein"
FT                   /codon_start=1
FT                   /transl_table=11
FT   gene            complement(113219..113524)
FT                   /gene="ndhE"
FT   CDS             complement(113219..113524)
FT                   /gene="ndhE"
FT                   /product="NADH dehydrogenase subunit 4L"
FT                   /codon_start=1
FT                   /transl_table=11
FT   gene            complement(113743..114273)
FT                   /gene="ndhG"
FT   CDS             complement(113743..114273)
FT                   /gene="ndhG"
FT                   /product="NADH dehydrogenase subunit 6"
FT                   /codon_start=1
FT                   /transl_table=11
FT   gene            complement(114457..114999)
FT                   /gene="ndhI"
FT   CDS             complement(114457..114999)
FT                   /gene="ndhI"
FT                   /product="NADH dehydrogenase subunit I"
FT                   /note="NADH dehydrogenase 18 kDa subunit"
FT                   /codon_start=1
FT                   /transl_table=11
FT   gene            complement(115093..117204)
FT                   /gene="ndhA"
FT   CDS             complement(join(115093..115359,116656..117204))
FT                   /codon_start=1
FT                   /transl_table=11
FT                   /gene="ndhA"
FT                   /product="NADH dehydrogenase subunit 1"
FT   gene            complement(117206..118387)
FT                   /gene="ndhH"
FT   CDS             complement(117206..118387)
FT                   /gene="ndhH"
FT                   /product="NADH-plastoquinone oxidoreductase subunit 7"
FT                   /note="NADH dehydrogenase 49 kDa subunit"
FT                   /codon_start=1
FT                   /transl_table=11
FT   misc_feature    118386..118387
FT                   /note="JSA, junction SSC-IRA"
FT   misc_feature    118387..141181
FT                   /note="IRA, Inverted Repeat Region, Copy A"
FT   gene            complement(118540..118776)
FT                   /gene="rps15"
FT   CDS             complement(118540..118776)
FT                   /gene="rps15"
FT                   /product="ribosomal protein S15"
FT                   /codon_start=1
FT                   /transl_table=11
FT   gene            complement(119240..119431)
FT                   /gene="ycf1 80"
FT   CDS             complement(119240..119431)
FT                   /gene="ycf1 80"
FT                   /product="hypothetical protein RF19, 80bp"
FT                   /note="Putative protein product in the ycf1 pseudogene
FT                   region"
FT                   /codon_start=1
FT                   /transl_table=11
FT   gene            120365..120436
FT                   /gene="trnN-GUU"
FT   tRNA            120365..120436
FT                   /gene="trnN-GUU"
FT                   /product="tRNA-Asn"
FT   gene            complement(120690..120763)
FT                   /gene="trnR-ACG"
FT   tRNA            complement(120690..120763)
FT                   /gene="trnR-ACG"
FT                   /product="tRNA-Arg"
FT   gene            complement(121017..121137)
FT                   /gene="rrn5"
FT   rRNA            complement(121017..121137)
FT                   /gene="rrn5"
FT                   /product="5S ribosomal RNA"
FT   gene            complement(121370..121464)
FT                   /gene="rrn.4.5"
FT   rRNA            complement(121370..121464)
FT                   /gene="rrn.4.5"
FT                   /product="4.5s ribosomal RNA"
FT   gene            complement(121564..124451)
FT                   /gene="rrn23"
FT   rRNA            complement(121564..124451)
FT                   /gene="rrn23"
FT                   /product="23S ribosomal RNA"
FT   gene            complement(124593..125475)
FT                   /gene="trnA-UGC"
FT   tRNA            complement(join(124593..124627,125438..125475))
FT                   /gene="trnA-UGC"
FT                   /product="tRNA-Ala"
FT   gene            complement(124652..124801)
FT                   /gene="orf49"
FT   CDS             complement(124652..124801)
FT                   /gene="orf49"
FT                   /product="putative protein 49"
FT                   /note="Putative protein product in the trnA intron with
FT                   homologues in the PACMAD and BEP clades"
FT                   /codon_start=1
FT                   /transl_table=11
FT   gene            <124901..124987
FT                   /gene="ACRS"
FT                   /pseudo
FT   CDS             <124901..124987
FT                   /gene="ACRS"
FT                   /codon_start=1
FT                   /pseudo
FT                   /note="ACR toxin sensitivity protein pseudogene gained from the mitochondrion"
FT   gene            complement(125541..126563)
FT                   /gene="trnI-GAU"
FT   tRNA            complement(join(125541..125575,126522..126563))
FT                   /gene="trnI-GAU"
FT                   /product="tRNA-Ile"
FT   rep_origin      125545..125579
FT                   /note="oriA1c"
FT   rep_origin      126264..126345
FT                   /note="oriA2"
FT   gene            complement(126867..128358)
FT                   /gene="rrn16"
FT   rRNA            complement(126867..128358)
FT                   /gene="rrn16"
FT                   /product="16S ribosomal RNA"
FT   gene            complement(128588..128659)
FT                   /gene="trnV-GAC"
FT   tRNA            complement(128588..128659)
FT                   /gene="trnV-GAC"
FT                   /product="tRNA-Val"
FT   gene            complement(128906..129163)
FT                   /gene="orf85"
FT   CDS             complement(128906..129163)
FT                   /gene="orf85"
FT                   /product="putative protein 85"
FT                   /note="Putative protein product present in a range of
FT                   poales lineages"
FT                   /codon_start=1
FT                   /transl_table=11
FT   gene            131289..131759
FT                   /gene="rps7"
FT   CDS             131289..131759
FT                   /gene="rps7"
FT                   /product="ribosomal protein S7"
FT                   /note="30S ribosomal protein S7"
FT                   /codon_start=1
FT                   /transl_table=11
FT   gene            132060..134295
FT                   /gene="ndhB"
FT   CDS             join(132060..132836,133540..134295)
FT                   /codon_start=1
FT                   /transl_table=11
FT                   /gene="ndhB"
FT                   /product="NADH-plastoquinone oxidoreductase subunit 2"
FT   gene            134621..134830
FT                   /gene="orf69"
FT   CDS             134621..134830
FT                   /gene="orf69"
FT                   /product="hypothetical protein 69"
FT                   /note="Putative protein product identified by homology to
FT                   members of the BOP and PACMAD clades"
FT                   /codon_start=1
FT                   /transl_table=11
FT   gene            134863..134943
FT                   /gene="trnL-CAA"
FT   tRNA            134863..134943
FT                   /gene="trnL-CAA"
FT                   /product="tRNA-Leu"
FT   gene            complement(135135..135656)
FT                   /gene="ycf73"
FT   CDS             complement(135135..135656)
FT                   /gene="ycf73"
FT                   /product="Hypothetical chloroplast RF73"
FT                   /note="Putative protein product annotated by homology to
FT                   Oryza sativa"
FT                   /codon_start=1
FT                   /transl_table=11
FT   gene            complement(135717..136016)
FT                   /gene="ycf15"
FT   CDS             complement(135717..136016)
FT                   /gene="ycf15"
FT                   /product="hypothetical chloroplast RF15"
FT                   /codon_start=1
FT                   /transl_table=11
FT   gene            complement(137503..138258)
FT                   /gene="ycf2"
FT   CDS             complement(137503..138258)
FT                   /gene="ycf2"
FT                   /product="Ycf2"
FT                   /note="hypothetical protein RF2"
FT                   /codon_start=1
FT                   /transl_table=11
FT   gene            138576..138649
FT                   /gene="trnI-CAU"
FT   tRNA            138576..138649
FT                   /gene="trnI-CAU"
FT                   /product="tRNA-Ile"
FT   gene            138820..139101
FT                   /gene="rpl23"
FT   CDS             138820..139101
FT                   /gene="rpl23"
FT                   /product="ribosomal protein L23"
FT                   /note="50S ribosomal protein L23"
FT                   /codon_start=1
FT                   /transl_table=11
FT   gene            139120..140604
FT                   /gene="rpl2"
FT   CDS             join(139120..139509,140173..140604)
FT                   /codon_start=1
FT                   /transl_table=11
FT                   /transl_except=(pos:139120..139122,aa:Met)
FT                   /gene="rpl2"
FT                   /product="ribosomal protein L2"
FT                   /note="50S ribosomal protein L2"
FT                   /note="acg start"
FT   gene            complement(140085..140498)
FT                   /gene="orf137"
FT   CDS             complement(140085..140498)
FT                   /gene="orf137"
FT                   /product="putative protein 137"
FT                   /note="Putative protein product present in many Poales
FT                   species plastids"
FT                   /codon_start=1
FT                   /transl_table=11
FT   gene            140621..140845
FT                   /gene="orf74"
FT   CDS             140621..140845
FT                   /gene="orf74"
FT                   /product="hypothetical protein 74"
FT                   /note="Putative protein product originally identified in
FT                   NCo 310 cultivar, also present in Zea mays and Oryza
FT                   sativa"
FT                   /codon_start=1
FT                   /transl_table=11
FT   gene            complement(140656..140730)
FT                   /gene="trnH-GUG"
FT   tRNA            complement(140656..140730)
FT                   /gene="trnH-GUG"
FT                   /product="tRNA-His"
FT   gene            140865..141146
FT                   /gene="rps19"
FT   CDS             140865..141146
FT                   /gene="rps19"
FT                   /product="ribosomal protein S19"
FT                   /note="30S ribosomal protein S19"
FT                   /codon_start=1
FT                   /transl_table=11
XX
SQ   Sequence 141181 BP; 43545 A; 27056 C; 27180 G; 43400 T; 0 other;
     gaaataccca atatcctgtt ggaacaagat attgggtatt tccggctttc cttccttcaa        60
     aaattcctat atgtttagga gagaaaaacc ttatccatta agagatggaa cttcaagagc       120
     agctaggtct agagggaagt tgtgagcatt acgttcgtgc attacctcca taccaagatt       180
     agcacggttg atgatatcag cccaagtatt aataacgcga ccttggctat caactacaga       240
     ttggttgaaa ttgaaaccat ttaggttgaa tgccatagta ctaataccta aagcagtgaa       300
     ccagatccct actacaggcc aagcagccaa gaagaagtgt aaagaacgag agttgttgaa       360
     actagcatat tggaagatta atcgaccaaa ataaccgtga gcagccacaa tattataagt       420
     ctcttcttcc tgaccaaatt tgtaaccctc attagcagac tcattttcag tggtttccct       480
     gatcaaacta gaggttacca aggaaccatg catagcactg aatagggaac cgccgaatac       540
     accagctaca cctaacatgt gaaatggatg cataaggatg ttgtgctctg cctggaatac       600
     aatcataaag ttgaaagtac cagatattcc taaaggcata ccatcagaga aacttccttg       660
     accaataggg taaatcaaga aaacagcagt agcagctgca acaggagctg aatatgcaac       720
     agcaatccaa gggcgcatac ccagacggaa actaagttcc cactcacgac ccatataaca       780
     agctacacca agtaagaagt gtagaacaat tagctcataa ggaccgccat tgtataacca       840
     ttcatcaaca gatgcagctt cccaaattgg gtaaaaatgc aatccgatcg ccgcagaagt       900
     aggaataata gcaccagaga taatattgtt tccataaagt aaagaaccag aaacaggctc       960
     acgaatacca tcaatatcta ctggaggagc agcgatgaag gcgataataa atacggaagt      1020
     tgcggtcaat aaggtaggga tcatcaaaac accgaaccat ccaatgtaaa gacggttttc      1080
     ggtgctagtt atccagttgc agaagcgacc ccacaggctt gtactttcgc gtctctctaa      1140
     aattgcagtc atggtaagat cttggtttat tcaaattgca aggactccca agcacacgta      1200
     ttaactagaa agaaaataga taatagaagg cttgttattt aacagtataa catagtctat      1260
     ataccaatgt caaccaagct agccccaacg attggatttt cgtataactt catttaccaa      1320
     atccaaaaat tttggaaatg aagttagtaa aaattcaaaa ctcagattgc tcttttctat      1380
     tttccatatg ggttgcccgg gactcgaacc cggaactagt cggatggagt agataattct      1440
     tccttgttac aatagaaaaa aacccctccc caaatcgtgc ttgcattttt cattgcacac      1500
     gactttccct atgtagaaat agccaatttc tattccgaag aggaagtcca ctaattttta      1560
     gaatttttaa ttagttaaag tgattcacct actatggaac atttcagaat ggaaaatgtg      1620
     caagttttat cttgatatcg atcttttcta gtttattaat tttgtctaat gattaattaa      1680
     gagtaagagg attcaccagg tcattgatac ggataatatc caaataccaa atacgctcac      1740
     tttgtgatcc atggaaagaa aagtgaattg ttttggtgaa catcaaagaa aaaacttgct      1800
     cttcttccgt aaaaaattct tctaaaaata ccgaacccaa tcgttgcata aaagttcgta      1860
     ccgtactttt atgtttacga gctaaagttc tagcacatga aagtcgaagt atatatttta      1920
     gtcgatacaa agtctgtttt ttcgaagatc cactataata atgaaaaaga tttctacata      1980
     tccgaccaaa acgatcaaga atatcccaat ctgataaatc agtccaaacg ggtttactaa      2040
     taggatgccc cgatccagta caaaattgag cttttgataa ggatccaacg aggggagttg      2100
     cagggactgt ggtattgaat tttttcattc gagtatctat tagaaaagaa ttctccagca      2160
     tttgattcct tactaacaaa gtatttattg gtacacttga aaggtacccc agaaaatcga      2220
     agcaagagtt tgttaattgg tttagacgaa tcctttgtgg ttgagtccaa aaatagaaaa      2280
     aatattgcga gaaattgaca aggtaagatt tccatttctt cttcaaaaga agagtgcctt      2340
     ttgatgcaag aattgccttt ccttgatatc gaacataatg cataagagga tccataaaga      2400
     accatatggt tttccgaaaa aaccccgggt acattacacc aaaatgttcc atcttcccag      2460
     aaaagatgat tcgttccaga aaggttccag aagatgttaa tcgtaagcaa gaagattgtt      2520
     tacgaagaaa caacaagaaa aattcatatt ctgatacata agagttatat aggaatcgaa      2580
     atagtctttg attttctttt ttcaaaagaa aaatggattt cattgaagta ataagactat      2640
     tccaattcga ataatagtgg agaaagaatc gcaataaatg caaagaggga acatcttgaa      2700
     tccggtattc aaggagttga accaggattt ctaaatggat aggatagggt atttctatat      2760
     gtgatagata atgtaaatgc aaaaatttgt cttctaaaaa gggaaatatt gaatgaatag      2820
     attgtaaatt ttgaaacttt ggtatttctt tttcttctgg acaagatagt tgccctagcg      2880
     agagtgggat ttctacaaca atcccaaacc cctcagatag aatctgagaa taaaactcag      2940
     aataaaaata attgcggtga tcaaacaatc gatcttggtt aggataatta accgaattaa      3000
     tcaaaaaatt ctgctgatac attcgaataa ttaaacgttt cacaagtatt gaactaaatt      3060
     tcttgttatt acaaccaaaa atttccacag gttcggaacc atttaatcca taatcatgag      3120
     caaatgcata aatatattcc tgaaagagaa gtgggtagac gaagtagtgt tgacgagatt      3180
     tctgtttttc tgaataccct tcgaattttt gcatttgtat ttctacttga atcagagaaa      3240
     aaagcatttc tcggtttatc aaatgatgat acatagtgca atatggtcag aacaaggtgt      3300
     tgcataatac aaacccagga aagaaaggga gtctaatcca tagaactttt tccgctcctt      3360
     ttctatctaa ttagtttatg tttgttctaa ttacaaaaca aacaagaaca aatcttttat      3420
     ttttgcaggc caatcgctct tttgactttg gaatacagtc tctttatcaa tatactgttt      3480
     cttttacaca ttcaagtcat aacatccctt ttcaatccat aatcaagaat aattaggatt      3540
     tctaaaaaaa aagtaaaggg tccactcata ggaaaaccta acctttccct gcattaggca      3600
     ctaatctatt tttaacgtct aattagatcg gggaatcctt ccaattaacc aattaagaag      3660
     ttaagctcgt tgcttttttt ttattttacc agaattagag ccaggctcta tccatttatt      3720
     cactagaccc agaaaatcag aattttttga ttaaaaaaaa aaaaaaagaa attgatttta      3780
     ttacgacatg ctattttttc cattcattac ctttgaggat cagtcgtggt cttctagact      3840
     ctaccaagag tctggacgaa tttgttgctt catccaaatg tgtaaaagat catagccgca      3900
     cttaaaagcc gagtactcta ccattgagtt agcaacccag ataaaatagg atctcttaga      3960
     tacgatcaaa atctaaaaat cgatgaaatt acaccggacg ctcctgtcaa aacattgaat      4020
     tagcaagaca tcaaaagaaa gattttctaa tccattaaaa acactcaaat accaaaatga      4080
     acagatccgg ttcaatttca ctaaggctaa gggtaaaaaa aaaagcagcc ccaatcacaa      4140
     tggcaaaatt gtgatttttt tggcaatttt tatttaaaga agtaaaataa tcttgtatga      4200
     gagtacatgc aagaggggca accctatcat ttgaacgaag tgtagacaga aatacctaat      4260
     atggagtgac aataaagaga cccatctatc tacaaattct atttgttcaa tagacctttg      4320
     tcaatggaaa tacaatgtaa ttagatagaa aaaggaaata aaatagggac ttttgttgga      4380
     ttggcacgat ataaatgcag caaaaaaaaa taggactaag aaagaggcaa attgtgtcta      4440
     aataattaag gggtactaag gaccctctcc tactttttta ttcatttagt tcttttcttc      4500
     aattaactca aagttctttc tttatcttta aagaattctg ccttccttaa aatatcataa      4560
     actgttcttg taggttgagc acccttttca aggaaataga gaatagctgg aacatttaaa      4620
     caagtttgat tctttatcgg atcataaaaa cctacttttc gaagatctct tccttctctt      4680
     cgagatcgaa catcaattgc aacgattcga tagatagctt attgggatag atgtagataa      4740
     acaacccccc ctagaaacgt ataggaggtt ttctcctcat acggctcgag aaaatgattc      4800
     gaatttctgt ctataatgca aatagataga aattcgatta tgacttgcat taatttcctt      4860
     aaagaaaatc aaaaaccaat ttcatttata ctcatgactc aagttggcta attttgactg      4920
     acaaacttca aaagaaattc gaaatttttt gagtcgtctc taaactcttt tctttatctc      4980
     atctcgaaca aattgacttt tattccttat tctgatctaa ttctattgtt gagacggttg      5040
     aaaatcgtgt ttacttgttc cggaatcctt tatctttgat ttgtgaaatc cttaggttta      5100
     gacattactt cgggaactcc tattcttttt tctttcaaaa gagtagcaac ataccctttc      5160
     ttttttctta tttccttcga taaagcattt cactcttcta tagaaatcaa atatgaacaa      5220
     ttgattcaga tagactttta atcaaaaaag tttttccaat cttccaaaat tagacttttt      5280
     cttattttaa ccttttgatt tctatattaa ggatagactg acaaagttgg cctaatttat      5340
     tagttttcac taaccctaga ttctttccct tgatcaaaaa gaaattctgt cctctcgagc      5400
     tccatcgtgt actatttact ttacttacaa acaacccagc gcaaattcgg ttcgggacga      5460
     atagaacaga ctatgtcgag ccaagagcat tttcattact atggaaaatg atggatagca      5520
     aaatccacaa tcgatcatgt ccttcaagtc gcacgttgct ttctaccaca tcgttttaaa      5580
     cgaagtttta ccataacatt cctctaattt cattgcaaaa tggtatcgag aattgatcca      5640
     atatggatgg aatcatgaat agtcattgct tttgtatact aattcaaacc tgctatctat      5700
     ggagaaaatt ggataaaaga aataagtatt tatcggggaa cactctgcaa agatacaatt      5760
     tatttaaacc catattctat catatgaatg aaacatagtt cgaaaaagag gaataaaata      5820
     gtttacttaa gacttattta tttttattat tgaatttcca ttctcaacag agaactcaag      5880
     atgatcaatc ctgaaatgag aaggatcgac tctttcccaa caaataaact atcaacctca      5940
     aaaaaagtgg aattaattta atgaattaat atatttttct gtaacaaaaa caattaacta      6000
     ttaaacaaat aagctattaa acaaataagc tatgccaatg aaaagattgg tcgtttttgg      6060
     gtagttataa aattctcata cttcttcgac tcgaataaca aaagaaagaa attttttttt      6120
     ttaagtaaaa ttaaggtctt tgcttttact tatagcattc tttcttttac ctaaaagaaa      6180
     gaaagaactc aaaataaaaa ataagaaaag tacgattttt ttcgaatcca ttctaaccaa      6240
     cgaacagttc ttaccttaac cttaccgaaa tggatcattc tagatattta aagaatcaca      6300
     gatcgagatc gttttcgctt aaccaaagaa aagaaggacg cttctttttt actaataata      6360
     caagaaaaca aataatacaa caaaaatcta tctctatcat aaagggatag gtctcatttt      6420
     ctatacagtg ttttacctca ttaaattttt tttttttttc aatcaattcg aaagtggagt      6480
     agacagaata tatgaattta tctctaatcc tcacattcca ttgatttaga aatggatatt      6540
     tgcaaatcag ataataccta aaatagaaaa atagagtccc tatccgtaga atggaaacct      6600
     ttttcttttt tttcgcgccg atcttggtca aaagttttaa ggcctgtgct gaaactaaaa      6660
     acatcctact ctttaatctg gccatgaaac atagaattag aatactcccc ctcttttttt      6720
     ttacttactt tagttcttta gttttgggaa aataaatagg ggggtacttc ttttctttca      6780
     tattgggtgt caaatggatc ctgtaagaat tcccacttca tagatacggg gtataaagtt      6840
     tatcaaaaaa gttcaaattt caaaacacat attcaaaaca catatgagta atgagtagta      6900
     ggggcatatc ctgaatgtgc ctgatagaca aaaatttttc atgaaaataa agatattaaa      6960
     tttgactgga cttgacactt tattttttgt tttctgagaa agaaaaaaat gcttagaaat      7020
     gcatctaatc tacgagttca taagagataa ttattctctt taataaactt ttgtgtcgtg      7080
     cagggcacaa tacgattcta tctttcgctt catcataaaa aatctgggac ggaaggattc      7140
     gaacctccga gtaacgggac caaaacccgc tgccttacca cttggccacg ccccatgtca      7200
     tttcgtttta tgagacacta ataaacacta ttatttttat atattattcg tcaatcccac      7260
     ttcaattacc taaaaaatga gggatatttt cttgctagga ttctagacat gcagataata      7320
     tagaatccaa aaaatgcatt gatcattaca tggaattcta ttaagatatt atatgaaagt      7380
     cgaatttctt ccattctcgt ttgagaatgc gaatacaagg aggtattttg tgtttgggaa      7440
     agtccgaaga aaaaaggatt tggaatctac tttttctttt gctttttccc ttagaaaaat      7500
     aactcaatca aaatccaatt atctactcta caagaatgaa atgcttgtta tgcctaatat      7560
     acttagttta acctgtatct gttttaattc tgttctttgt ccgactagct ttttcttcgc      7620
     caaattaccc gaagcttatg ccattttcaa cccaatcgtg gatgttatgc ctgtcatacc      7680
     tgtactcttt tttctattag cgtttgtttg gcaagctgct gtaagttttc gatgaaatct      7740
     ttactattct gcctgccaaa ttgaatgatg tattcattcc aaaaaaaaaa atggataaga      7800
     gccgagaagt cttatattat gaaccttcga ttctaaaatt caaattcttc tacattgaat      7860
     gtatagctgc agcaataaat tttgatcagc ctttctaccc cctgggccta cgttgaacgt      7920
     acctttaggt acccacacaa tacctaaact aatttttgat attgataaga gtgcttatta      7980
     taaagcaatt cttgcaattt ttttaagaat tgatttttgc atttttaggt gtcaaaataa      8040
     agaaaaccca tcctagtgga tccgtgtggt aaggaaaaat gggtaatcta ttccttaaca      8100
     aaaaaaattt tggagattat gtaatgctta ctctcaaact ttttgtttat acagtagtga      8160
     tattctttgt ttccctcttt atctttggat tcttatctaa tgacccagga cgtaatcctg      8220
     ggcgtgagga gtaaaaatcc aaaatttttt ggaatttttt cttataaatt aaaattggat      8280
     ttatttcgta catttattta tgagaaaatc cgggggtcag aattccttac aattcgaaag      8340
     tcccaaatga tccgaggggg cggaaagaga gggattcgaa ccctcggtac aaaaaaattg      8400
     tacaacggat tagcaatccg ccgctttagt ccactcagcc atctctcccc gttccaaatc      8460
     gaaaggtttt catgatatga cagaggcaag aaataacgat tgcaaaaaat ccttcctttt      8520
     tctttcattt caaaagtgca taaaaattat attgccaatt ccattttaat tatattcttt      8580
     tttcttaatg ttaataaaaa aaagaagaaa attctggttt tttctttcca aaattcgata      8640
     taggctgaga gacaatcaga tcgattttct cttcagcggg cagttccata tagaatttgt      8700
     tagaataaaa caagcgggtt ataaaaaaac tctttttttt tatccacaaa gcaaaaaagg      8760
     ttcttatcaa acccacaata aaattggaaa gaaagataaa gtaagtagac ctgacccctt      8820
     gaatgattcc tctatccgct attctgatat ataaattcga tgtggatgaa attggtgtat      8880
     aagcgcattt ttttatttcc ttagacttag atcgcgcaag gcaagaattt ttcgctattt      8940
     acgatttcat attcttgtta ctagacgttc tataggaata agaagaaatc gcaactcttt      9000
     tccgttacac ataatgaata aagggtttca aaagtcaatt tttcttttca atatctttct      9060
     tttttttttc agaatcctat ttttgttctt ccacccatgc aatagagagc gaatgagaaa      9120
     agaggggttt tcccttaaaa aataggcttt gaaatagaaa tcatggaata atgctgaatt      9180
     caaatgttta tttctttatt tcttttctat agtataagaa aaatgaatta aatgaaattc      9240
     gtggatttag cacgaccttg gttgtgaccc catagataaa aatggaaaat ttctatcttc      9300
     gagacgactg aaaaagggca ttgaacgaga aagaaatcgt ccacagataa tcaaactatc      9360
     gtatgccctg gaagtaatat gaggtgctcg aaaatggttg aagtaattga ataggaggat      9420
     cactatgact atagccgttg gtagagttac taaagaagaa aacgatctat ttgatattat      9480
     ggacgactgg ttacgaaggg accgtttcgt ttttgtagga tggtccggct tattgctctt      9540
     tccttgtgct tatttcgctt tagggggttg gtttacaggg actacttttg taacttcttg      9600
     gtatacccat ggattggcta gttcctattt ggaaggttgc aatttcttaa ccgcggcggt      9660
     ttccacacct gccaatagtt tagcacactc tttgttgcta ctatggggac cggaagcaca      9720
     gggggatttt actcgttggt gtcaattagg tggtctttgg acttttgtcg ctctccatgg      9780
     agcttttgca ctaataggtt tcatgctacg tcaatttgaa cttgctcggt ctgttcaatt      9840
     gcggccttat aatgcaattt cattctctgg tccaatcgct gtttttgttt ccgtattcct      9900
     tatttatcca ctgggacaat ctggttggtt ctttgcgccg agttttggcg tagcagctat      9960
     atttcggttc atccttttct tccaaggatt tcataattgg acgttgaacc catttcatat     10020
     gatgggagtt gccggagtat taggcgcagc tctgctatgc gctatccacg gggctaccgt     10080
     agaaaacact ctattcgaag atggcgatgg tgcaaatacc ttccgtgctt ttaacccaac     10140
     tcaagctgaa gaaacttatt caatggtcac tgctaaccgc ttttggtccc aaatctttgg     10200
     tgttgctttt tccaataaac gttggttaca tttctttatg ctatttgtac ccgtcaccgg     10260
     tttatggatg agtgctattg gcgtagttgg tctggctctg aacctacgtg cctatgactt     10320
     cgtttcccag gaaatccgtg cagcggaaga tcctgaattt gagactttct acaccaaaaa     10380
     tattctttta aatgagggta ttcgtgcgtg gatggcagct caggatcagc ctcatgaaaa     10440
     tcttatattc cctgaggagg ttctaccacg tggaaacgct ctttaatgga actttcgttt     10500
     tagctggtcg tgaccaagaa accaccggct ttgcttggtg ggctgggaat gccagactta     10560
     tcaatttgtc cggtaaacta cttggagctc atgtagccca tgccggatta atcgtattct     10620
     gggccggagc aatgaaccta tttgaagtgg cccatttcgt accagaaaag cccatgtatg     10680
     aacaagggtt gattttactt ccgcacttag ctactctagg ttggggagta gggccggggg     10740
     gagaagttct agatactttt ccttactttg tatccggagt acttcactta atttcctccg     10800
     cagtcttagg cttcggtggc atttatcacg cgcttctggg acccgagact cttgaagaat     10860
     cttttccatt ctttggttat gtatggaaag atagaaataa aatgactaca attttgggta     10920
     ttcacttaat tttgttaggt ctaggtgctt ttcttctagt actcaaggct ctttattttg     10980
     gcggcgtata tgatacctgg gcccccgggg ggggggatgt aagaaaaatt accaatttga     11040
     cccttagccc cggtgttata tttggttatt tactaaaatc cccttttggg ggagaaggat     11100
     ggattgttag tgtggatgat ttagaagata taattggggg acatgtatgg ttgggttcca     11160
     tttgtgtact tggcggaatt tggcatatct taaccaaacc ctttgcatgg gctcgccgtg     11220
     catttgtatg gtctggcgaa gcttacttgt cttatagttt agctgcttta tctgtttttg     11280
     gttttatcgc ttgttgtttt gtctggttca ataatacggc ttatccaagt gagttttacg     11340
     ggcccactgg accagaagct tctcaagctc aagcatttac ttttctagtt agagaccagc     11400
     gtcttggagc taatgtaggg tctgcccaag gaccgacggg tttaggtaaa tatctaatgc     11460
     gttccccaac gggagaggtt atttttggag gggaaactat gcgtttttgg gatcttcgtg     11520
     ctccgtggtt agaacctcta aggggcccca acggtttgga cttgagtagg ttgaaaaaag     11580
     acatccaacc ttggcaagaa cgacgttcag cagaatatat gacccatgct cctttaggct     11640
     ctttaaattc cgtgggtggc gtagctaccg agatcaatgc agttaattat gtctctccta     11700
     gaagttggtt agcgacctcc cattttgttc taggattctt cttttttgtg ggccatttgt     11760
     ggcatgcagg aagagcccga gctgctgcag caggctttga aaagggaatt gatcgtgatt     11820
     tggaacctgt tctttacatg acccctctta actaagattt tttatttata cctgttctag     11880
     tttttttctg ttctggctcg gttattccat ctagccgagc cattcatgct tttttatgaa     11940
     agaatgatat aagggggctg aacaaagaaa aacatagata gaaagaaaca aatgtattca     12000
     atatacaaaa ggagagagag ggattcgaac cctcgatagt tcctagaact ataccggttt     12060
     tcaagaccgg agctatcaac cactcagcca tctctccaca gcccaatccc tattttattc     12120
     ctacaaatag aacatagcta tatgaaatga tctactaact catctcagat gcaagtccac     12180
     tttcaatata tctctgtata ctgtatacac ggatacagaa tccgctatat ccgtttgtga     12240
     aataaaggct aaatcccctc ccctcaactc catatccaaa taaaaacggt aaggaaaaag     12300
     ttttaataaa aagaagaatc aacggattca tgattaaacc cctcctactt cttgtatttt     12360
     cgtacaattt tgattaagtg agggatcaaa tagaaatatg tagtcaactt tatttgaagg     12420
     tagtttggag gattataaat atgactattg ctttccaatt agctgttttt gcattaattg     12480
     cgacttcctc agttttagta attagtgtac cccttgtatt tgcttctcct gatggttggt     12540
     caaataataa aaacgttgta ttttccggta catcattatg gattggatta gtctttctgg     12600
     tagctattct gaattctctt atttcttgaa tttgtttagt atttagtaac ccgatacaaa     12660
     ataaataaaa agaaaggccc ttttttcgaa aaaattcgga tttttataca cattaaaatg     12720
     ctattttcgt tccgaattat tacctattct ctttcattat tatgaaattc tattgccatt     12780
     agaatattga ttgatagaca attaataaaa agaaaactct aatagaaaat gaaacggtcg     12840
     acccagacat agacggtcga cccaggtgga tataccctat aaaatatagg ccgtagcaag     12900
     cgtagttcaa tgtagcgagc gtagttcagt ggtaaaacat ctccttgcca aggagaagat     12960
     acgggttcga ttcccgtcgc tcgccagctt aatttagtaa ggtgctatga taaaaaatta     13020
     agtctagttg actacttaac tacttatatt atagtttata ttatagtaaa ttatttattt     13080
     actaattatt tatttcattt tcatttaata tagtaaatta ttatagtaaa tgactactta     13140
     actacactac ttctattaaa ttactattta atattaaatg aatatgaaat taagtagttg     13200
     ttagtctagt actgtacccc ttcctatctt atccttcctt tgcacccgac tcaaaaaaaa     13260
     gtgcttcgag ggcgcaaatt caactttcta agaaagttcc ctaaaccggg gattcgccga     13320
     gacaaacaag agacaaacgg ttttgaaagg gggataggct atgcttttct ttcatttttt     13380
     tttttctgcc tgctgaataa aaataaaaaa aagggttgga tatagccctc tatcatatat     13440
     atagaaatag aatagtccat ttatacggac tgctaagtgc ggagacggga atcgaacccg     13500
     tgacctcaag gttatgagcc tcgtgagcta ccaaactgct ctactccgct ctgtagggcc     13560
     gaaaactggt ggacgaaaga aaaaggttga atacaagtct ctaccatgta tagacaaaca     13620
     aatggaatag tctttttata cagaatggag cgggtagcgg gaatcgaacc cgcatcgtta     13680
     gcttggaagg ctaggggtta tagtcgacgt tggttgatta tttttgacgt ctctaattca     13740
     aaaccgaaca tgaaattttg atttcattcg gctcctttat ggatattctc accacttaac     13800
     atctatgtca gcttttctgt ctgaatggaa ccaaagctct ccgctttcta gatgatccct     13860
     atagagtagg agatagaaat tctcctaaat atctatctaa tctacttact tcgttcccta     13920
     atttcattca agagatcctg aggaaaagag ttgggtttcc accgagctga aacaatataa     13980
     tatactgatg gttctagtaa accaaaacca tcgtttttta gctattgggc ttccatttcc     14040
     tacaaaacaa aagaagattt agttacgatt ggaaataaac ttttttgtat cttcatccat     14100
     agatccttta ctcatattta ttcaatcgga atacttatcg gaatacttaa tccaatgcaa     14160
     aattttgctt cgcgactacg tactcctaat cgaatttgta ttttagatgc aaattcaatt     14220
     agtctttgga tactaatcgc gagaatgtat attcttcctc aatatgctat tgagaggaaa     14280
     aggattaaac cctttataag aactaaagtt ttcatcggaa tatgaatata aaaaaactta     14340
     aggatgcctt aagtatatca tttcaaattc agttattaat agaacgaatc acacttttac     14400
     cactaaacta tacccgctac atgtagatta tgataccaat gctacccttt gtcaagggta     14460
     gccattcgag aaggaggcta attccacctt atcgaatcaa aggagaaagt tcatggcggt     14520
     gggcggttgg tacttcaatc gcaggccttt actttaggat ttagatagcc cctctctagt     14580
     ctgtaaaata catctcttct taccatacca atagcgtatg aaccaaatgt atgcatttcg     14640
     attaggatct attctacggt tatgactaca aggatcatta tttgtgagga cgtaaatgtg     14700
     ccagactgtt gtaaggaatc gtttaattat tcctacaata tatactaaga gatataaagg     14760
     cagtacagtc cccataaatc cctttcttcc ttttcttttt tgttcagaat tgaacaaaga     14820
     aaaaagaaat tgggaaagat gttttcttcc tccacgtatc atgaagtgcg agccataggg     14880
     aaagagtgag atgactttca caaatttatc atagacttcg tctatcgctt gagagaagca     14940
     acaaagagta ataacttaaa aagaaaagca gatacgaatc gacagattta cctgatgaaa     15000
     atttacatca gaggactctg atgaggattc ctcaaactct tcataaagag gatccagaaa     15060
     gtctctggtt agtcgatccc ctccatttcc taatttcctc tcttcttttc cgctcaattc     15120
     tagtttatta gattcttgtt taaaagaatc aaagaagatg aatagaacta agaacacata     15180
     aaaaagagca tagagaacca ttaccaaacg ttcctcctaa gaatcatatt gggtatctgt     15240
     ccccttcctt ttaaccctag gatcgaaaat ctagaatcct cccttttcct agtgttcgga     15300
     aacggaaaac cctgaacctg gaggagttag gtatgtagga tatgcttttt attttttgtt     15360
     gggcaggcag tagtataatt tttatactct gcagtataaa ttcgactccc aacttttttt     15420
     tagaataaaa ttgttgataa aactccaaca tagtttgttc caaatccact agaatccttg     15480
     tagaatagtc aagtacccca tttccaaggg gtacctgttg aaaatcgttt caacaaatcc     15540
     gtccaaaact ttttaagaaa aattaaaaag ttttgaactc gaaagttttt ccaagagatg     15600
     cctgctaaaa attgtttcaa tctctcacca aaacagataa gaagtatatc actgaaaatt     15660
     actatccagc catatgggta tatgaagagc gcaaattcct ttatacccca cccaattaga     15720
     attaggggaa ataaaacata aatgtagaaa gttctcatca taagatcagc caatagaaga     15780
     aaaaagtccc taattctgca gaacattctg agcacgtgaa aagtgaatag cctaaagata     15840
     aaaaaaaagt ttatcatttt tttaacagca gttcttattg cccctttggc ctttttggcc     15900
     cattgttgta tccgattcaa caattgatac atatttgttc tcctcttaaa aaaaaaatgg     15960
     aacttccgag ctttggtttg gtgagtcgta cgagatcgtg tttacatacc tatgaactta     16020
     gcctcttcaa atgtatccga tatataataa tttttgggtg tgtcaactct ctgttcatgt     16080
     attttattat acatgatatg tatatgtatt tatttatata ataaaaaata cctatacttt     16140
     gtgcaagtga taagagataa tatgaaagat tttcttattt ttcttaattt tctcaagatt     16200
     ttaaacctcg ccataaataa acttcgatat ctcgatcttg atatatagaa aagaaaatct     16260
     ctacatatct ctatatatac atatattatg tacattaata tatacatata atatgtacat     16320
     tatgcagtag acccataatg gtaaatgaaa gtggctaatt attgaataaa aagccctttt     16380
     aactcagtgg tagagtaatg ccatggtaag gcataagtca tcggttcaaa tccgataaag     16440
     ggcttttcac ttagtggtag aataatgcct tggtaagaca gaagtcatcg gttcgaatcc     16500
     gataaagtac ttttctacta aattcattca tttctttttt gaaaatgtct acattttttt     16560
     tttttttgca attttatgac ttagtttagt gcgagatgcc cacatttttg gtctgaacac     16620
     taaacgaagc acagagttaa aattgcaaaa aaaaatgaaa ttggactctt tttcctgtta     16680
     tagcaatcaa atcaatacct gtactgaact aatttagatt cctttttatt agtctattct     16740
     tattctatac cctttaaacg aatttcctta accttaaaaa gcttaaaagg taggggatga     16800
     tccgtgaatt aacctaacca tcaactaaaa aaaatcctat gaaagcataa cagaaaagta     16860
     gtaaagactc ttttctttga tctagttcga agagtatatt gacaattcca aaaaactgct     16920
     catactatca ttatagtata atgacgagtg gttgtatacg gtgctatcgt ctagtgatgc     16980
     ccccatcgtc tagtggttca ggacatctct ctttcaagga ggcagcgggg attcgacttc     17040
     ccctgggggt agggagtatt ataaaaagag gttaatcata gattatcaaa aagcctagaa     17100
     taaattcttc ctgggtcgat gcccgagcgg ttaatgggga cggactgtaa attcgttgac     17160
     gatatgtcta cgctggttca aatccagctc ggcccaaaaa tttagggctt cgtgaatatg     17220
     aactaaatcc attatttttt atggaagaaa aaaaatgtat tatccataga aataaaggat     17280
     aaagagaaac ggggaaattt atttctaatc catatctctc tgattcttta tcttacaaag     17340
     aaaagacaaa gaaaagagcc tttcttatgg aaaggcggat tatcgtttat ttttagggat     17400
     aaaaaatcgc aacatactag ttatgccact ctcactatac ccgcatagga tatgcgggta     17460
     tgtagtatat gattcgtcta tttcttagag cacgacagac ggatcgaatc ttctatttaa     17520
     gaataggcat gccatacacc ccgcagggat tgtagttcaa ttggtcagag caccgccctg     17580
     tcaaggcgga agctgcgggt tcgagccccg tcagtcccga actagggttc aatgaatgga     17640
     caaattcatc tttccttttt tcatggaaat ttttgatgaa aaaaaggggg gggacaggag     17700
     gcaagatcaa atatctatgg ggcaccctta cttcactttt ctttttttgc atttctcagt     17760
     aaaaagagag cagtgcagta tagaattttt tttcactact tccggtggat aaggaaaggc     17820
     atacatatca tacgtggatt agtataattt aggatactac tctattttta tgattatacc     17880
     accctcatct taacttccta ttcgactctt atgaaatcga gtaccggtat tttaccggaa     17940
     tccatacata aaccgtattc gtttattgtt agagaatgaa tttcatctaa ttagttactt     18000
     tttgggggtt aaaccgcacc ccttccattt tctagttcca actttgtttg tgtatgttca     18060
     atgaataatt ggaaagaatc cacctcattc tcactccatt tgccgactcc tttttttatg     18120
     gatttgctct catctttaga ccccaaaaag cgtatattga tagtaaccta ataaaataaa     18180
     aaccaagcaa acgctctttt tcctaaatta aaatatggga tcctttttat ttaagatcct     18240
     cttttctcca tctcatttct acttctactg cttattggga tgtctatgtg acccatagaa     18300
     agttggtcat ataatacata cataattgta tgtataacta taagaaaaag gaagggaaat     18360
     tggataagat aagaaagatt ttgggttata catatagaaa agcaaaagta gaaaagaatg     18420
     aaaaatagaa tagagggggt ttcgaatcca atcaaaaaac ctattttggt cttagtatgg     18480
     ataagagatc ttcctatgtt atattattcc actatcaacc atgaattgat ttgatagatc     18540
     caatattcat aatattgaat tgattcagta ttatcagaat gcaagtcctc cccttgaatt     18600
     tacaggatac ccctttttcc tctccatggg attacatccc gagttattgt gaaaaaaaaa     18660
     taaagaagtt atggaagtca atattctcgc atttattgct acagcattgt tcattctagt     18720
     tcctactgcc tttttactta ttatttatgt aaaaacagcc agtcaaaatg attaattgga     18780
     attccaatta atcattgaag aaatgaaaaa gggattaaag aaaataaaaa atccaagtct     18840
     taaatgaaag ggtctggttg gaatcataaa gtgtggtaga aaaaactata tgtagttctt     18900
     tctaccacac tttagattct ttctattata ttatcttgaa tctacataga atcgattagt     18960
     agattgaaat agtagtctaa ttcaacttct tttttcactg catccactta atttcaatca     19020
     agtcaaaatc aaaaaaatcg aagataattc ttcattgaaa gaatccaagg agggggagaa     19080
     aaataatacg agaatagact agaatagact atagtaaaag aaaaaaagta aaaggaaaaa     19140
     acctacgaat ctttcatgct taaaaaaggt gcgagatgct tcaatcgaga tccttcaaaa     19200
     aaaaaaaaga acataaaaaa ttttctaaga ataagaaaat agtataaatg gaaaatgtgc     19260
     gatatgttgt gaatagcttc gtgtaagaaa gtctaatttt cttatgttct aattttctta     19320
     tgtatagaac tttcttttta ctcataattt ctattctact agaaattatg agttactata     19380
     atcgcccttt ctattctatt atactggaat agaacatagt agaatagaac gactctttct     19440
     tactttctta aaagagtttc ttacaagagt gaaacaaaac taaagaaaga aaaaataaag     19500
     tttggcaaaa ttattaatgc aaaacgatca attaaagaaa agagttgata ctacaattcg     19560
     actactcaat caattggtag tatccctaga gtccactcct cccccatact actagcgaaa     19620
     gagaaaatgt aaagactacc attaaagcag cccaagcgag acttactata tccatgtaaa     19680
     ttatgtctcc tatttctatg aaagaattct tctactattg atcaataatc atagtggaat     19740
     caagggtaca gagtcaaaag gccattctat tctgccctaa gactatggat gaatccgtta     19800
     aaggaattta ctcctaacaa attcttatat gatttctggt agaattggag agcattaagt     19860
     agaaatatga tacatcgctc tttccctaaa aaagagtagg ggatgctctg aatagaagac     19920
     gcgggaatag agatattttt tctttcgttt gttacctttt ttataagcaa aggacgtaag     19980
     aatataccat aaaattagga taaataaata tttattggat acctaactta cccatgttta     20040
     tttttatttt tgacctaaac cctactgatc ctactgctgc cccgctttct atctttctat     20100
     gaaagagtaa ggaggtctta tccacaatcc aaaaattgat ttttgatcag cctattcaat     20160
     ctaattctcg acagaatcag tagcctttac tttagtgtat gtaggtagca taagatgtac     20220
     taagtgtatg tagtaagatg tacgataaat aaaatgtatg ataattagga aatctttcta     20280
     tttcttcgca aagtcccttc ttcaatctta gattgaaaaa agactgcccc ttagggacct     20340
     ttggctacga agatttctga catcttagtc tcgtagtttt aaattcccga atcgaatcga     20400
     tttaaattaa taaaagaata aggaaacgct acctcatccc tattggtagc cgtttgggcc     20460
     actgcccaca aaacaaaccc tagtttaagg gtagaactat ggtatggatt ctcaaaatcc     20520
     agtatcgcca aacctagtta ctctcgtgcc ccaacttagg ggggtacgaa tttgtcgagt     20580
     ttgatcagta ctataatcct aagtatttta ttgaaatcct aagtatttta ttgatcaggc     20640
     ggcacccaga tttgaactgg gggtaaagga tttgcagtcc cctgccttac cacttggcca     20700
     tgccgccaaa aaatccgatc taaaatcgag aaaagagcaa gtattcatcc acattttttt     20760
     actaattact aaaacctttt tttcttttat cttgaatcta attctactta ctttcttttt     20820
     tcgaatcttt ttcaaaaaat cgatttctgc ttttttggat ccagtttcgc ttattctcct     20880
     cgatggattc tatcttaaaa cacacattgc taacactaga aaacttcccg cttctttcta     20940
     ttctattgag atgacaaaga agaaaaagtg gatttccagt cgcaggctgc aaaattcaga     21000
     acaaattaga accattaact ataatataat ataattaata taataatata attttattta     21060
     tttttttttt gaattgcagt agtgaacgac tcttaaatcg gtattccctc cccattattt     21120
     tgaatggcat aataaaatag aataagaata aatgtttccc taatctgtat atagggaaac     21180
     tccaggtccg aacagcatta ttatctacag atccccctta tgtacatatc cctatgggga     21240
     atcgtgcttt aatttttcat tgcattaaat atcttgaata aaaaaaagag ggaatttgct     21300
     ctgatataga ttatagcctg gccttcttgg cccacctaag tgcaattacg ataaaagaaa     21360
     ggatatgtag ataggtggat aactagattg gcaagtattt aaaaaataaa gtactttatc     21420
     tttattttag gattctacaa cgaaatcctt tattttctag caattctact actacgaaac     21480
     aaaaaagacc cttcaaattc tttttgaaaa agaaactaag cgtgctattc taaatcgaac     21540
     taaagtcaaa ctttctagtg cttataaatt attatggctt tatccctttc atagaaagga     21600
     gataaaacga gaaatctttg ctatccaatc tttttagaat atcataaagt ttaagtggca     21660
     gaatttgttt ctaggactgt tttatcaatt catttttatt ccatttcgac ccctgctaaa     21720
     ttcgaacttt cgtcgaaatc ggctctattc atatgtatga aatacatata tgaaatacgt     21780
     atgtggagtt ccctagaatt tcatgtgatt cagtaaacag aatatggatt ccatgattgc     21840
     tagattgatc cgtagggatt gatgaagagt gagctgataa tggaattttt cttctataaa     21900
     taggaaactt aagattcaaa tgctccggaa tggaaatgag ggaatgtcca caatacccgg     21960
     atttagtcag atccaattcg agggattttg tagattcatt aatcaaggct tggcggaaga     22020
     acttgagaag tttcccacaa ttaaagatcc agatcacgaa attgcatttc aattatttgc     22080
     gaaaggatat caattgctag aaccctcgat aaaagaaagg aatgctgtgt atgaatcact     22140
     cacctattct tccgaattat atgtatccgc gagattaatt tttggtttcg atgtgcaaaa     22200
     gcaaaccatt tctattggaa acattcctat aatgaattcc ttaggaacct ttataataaa     22260
     tggaatatac cgaattgtga tcaatcaaat attgctaagt cctggtattt actaccgctc     22320
     ggaattagac cataagggaa tttctatatg caccggtact ataatatcag attggggagg     22380
     aaggtcggaa ttagcaattg ataaaaaaga aaggatatgg gctcgcgtga gtagaaaaca     22440
     aaagatatct attttagttc tattatcagc tatgggtttg aatctaagag aaattttaga     22500
     taatgtttcc taccccgaaa ttttcttgtc tttcctgaat gctaaggaga agaagaggat     22560
     tgagtcaaaa gaaaaagcta ttttggagtt ttatcaacaa tttgcttgtg taggtgggga     22620
     cctggtattt tcggagtcct tatgcgagga attacaaaag aaattttttc aacaaaaatg     22680
     tgaattagga agagttggtc gacgaaatat gaatcggaga ctgaatcttg atatccctca     22740
     gaacaataca ttcttgttac cacgagatgt attggccgct acggatcatt tgattggaat     22800
     gaaatttgga acgggtatac ttgacgatga cgatatgaat cacttgaaaa ataaacgtat     22860
     tcgttcggtt gcagatctgt tacaagatca attcggactg gctcttggcc gtttacaaca     22920
     tgcggttcaa aaaactatcc gtagagtatt catacgtcaa tcgaaaccga ctccacaaac     22980
     tttggtaact ccaacttcaa cttcgatttt attaatcact acttatgaga ccttttttgg     23040
     cacatacccc ttagctcaag tttttgatca aaccaatcca ttgacacaaa cggttcatgg     23100
     gcgaaaagtg agttgtttgg gtcctggagg attgacgggg agaactgcaa gttttcgtag     23160
     ccgagatatt catccgagtc actatgggcg tatttgtcca attgacacgt ccgaaggaat     23220
     caatgttgga cttaccggat cgttagctat tcatgcgaga attgatcact ggtggggatc     23280
     tatagagagt ccgttttatg aaatatctga gaaagcaaaa gaaaaaaaag agagacaggt     23340
     agtttattta tcaccaaata gagatgaata ttatatgata gcagcaggaa attctttgtc     23400
     cttgaatcag ggtattcagg aagaacaggt tgttccagct agataccgtc aagaattcct     23460
     gactattgca tgggaacaga ttcatgttag aagtattttt cctttccaat atttttctat     23520
     tggaggttct ctcattcctt ttattgagca taatgatgcg aatcgggctt taatgagttc     23580
     taatatgcag cgccaagcag ttccactttc tcggtccgag aagtgcattg ttggaactgg     23640
     attggaacga caaacagctc tagattcgag ggtttccgtt atagccgaac gcgagggaaa     23700
     gatcatttct agtgatagtc acaagatcct tttatcaagt agtgggaaga ccataagtat     23760
     tcctttagtt gcccatcgac gctctaacaa aaatacttgt atgcaccaaa aacctcgggt     23820
     tccgcggggt aaatccatta aaaaagggca aattttagcg gagggagcag ctacagttgg     23880
     cggggaactt gctttaggaa aaaacgtttt agtagcttat atgccctggg agggttacaa     23940
     ttttgaagac gcagtactaa ttagtgaacg tttggtatat gaggatattt atacttcttt     24000
     tcacatccga aaatatgaaa ttcagacgga tacgacaagc caaggctccg ctgaaaaaat     24060
     cactaaacaa ataccacatc tagaagaaca tttactccgc aatttggaca gaaatggagt     24120
     tgtgaggttg ggatcctggg tagaaactgg cgatatttta gtaggtaaat taacgcctca     24180
     gatagcgagc gaatcgtcgt atatcgcgga agctggatta ttacgggcta tttttggtct     24240
     tgaggtatcc acttcaaaag aaacttctct caaactacct ataggtggaa gagggcgcgt     24300
     tatcgatgtg aaatggatcc agagggaccc ctttgacata atggttcgtg tatatatttt     24360
     acagaaacgt gaaatcaaag ttggggataa agtagccgga agacacggga ataaggggat     24420
     catttccaaa attttgccta ggcaagatat gccctatttg caagatggaa cacctgttga     24480
     tatggtcttc aatcccttag gagtaccctc acgaatgaat gtgggacaaa tatttgaaag     24540
     ctcgctcgga ttagcagggg atctgctaaa gaaacattat agaatagcac cctttgatga     24600
     gagatatgag caagaggctt caagaaaact tgtgttttcg gaattatatg aagccagtaa     24660
     acaaacaaaa aatccatggg tatttgaacc cgagtacccg ggaaaaagca gaatatttga     24720
     tggaagaaca ggagatccct tcgaacagcc tgttctaata gggaagtcct atatcttaaa     24780
     attaattcat caagttgatg agaaaattca tggacgttct actgggccct actcacttgt     24840
     tacccaacaa cccgttagag gaagagccaa gcaaggggga caacgaatag gagaaatgga     24900
     agtttgggct ttagaaggat ttggtgttgc tcatatttta caagagatac ttacttataa     24960
     atctgatcat cttatagctc gccaagaaat acttaatgct acgatctggg gaaaaagagt     25020
     gcctaatcac gaggatccgc cagaatcttt tcgagtgctc gttcgagaac tacgatcttt     25080
     ggctctagaa ctgaaccatt tccttgtatc tgagaagaac ttccgggtta atagggagga     25140
     tgtttgatcg gaataaatat aaattttttt cttatttcta ttttatgatt gaccaatata     25200
     aacataaaca acttcaaatt ggactcgttt cccctcaaca aataaaggct tgggctaaaa     25260
     aaatcctacc taatggggaa gtcgttggcg aagtcacaag gccctccact tttcattata     25320
     aaaccgataa accagaaaaa gatggattgt tttgcgaaag aatctttgga cccataaaaa     25380
     gcggaatttg tgcttgtgga aactctcgag cgagcgtagc tgaaaacgaa gacgaaagat     25440
     tttgccaaaa atgcggggta gaatttgttg attctcggat acgaagatat caaatgggat     25500
     acatcaaact agcatgtcca gtgactcatg tgtggtattt gaaaggtctt cctagttata     25560
     ttgcgaatct tttagataaa ccccttaaga aattggaggg cctagtatat ggtgatttct     25620
     cttttgctag gcccagcgct aaaaaaccta ctttcttacg attacggggt ttattcgaag     25680
     atgaaatttc atcctgtaac cacagtattt ctcccttttt ttctacccca ggctttgcaa     25740
     catttcgaaa tcgggaaatt gcaacaggag caggtgctat tagagaacaa ttagcggatt     25800
     tagatttgcg aattattata gagaattctt tggttgaatg gaaggaatta gaagacgagg     25860
     ggtatagtgg agatgaatgg gaagatagaa aaagacgaat aagaaaagtt tttttgatta     25920
     gacgcatgca attggcgaaa cattttattc aaacaaatgt agaaccagaa tggatggttt     25980
     tgtgcttatt accggttctt cctcccgaat tgagacccat tgtttataga tctggggata     26040
     aagtagtgac ttcagatatt aatgaacttt ataagagagt tatccgtcgg aacaacaacc     26100
     ttgcctatct attaaaaaga agtgaattag caccagcaga tttagtaatg tgccaggaaa     26160
     aattggtaca agaagccgtg gatacacttc ttgatagtgg gtcccgcggg caaccgatga     26220
     gggatggtca caataaagta tacaaatcac tttcagatgt aattgagggt aaagagggga     26280
     ggtttcgcga gactctgctt gggaaacggg tcgattactc ggggcgttct gtcattgttg     26340
     tgggtccttc gctttcatta catcaatgtg gattacctct agagatagca ataaagcttt     26400
     ttcagctatt tgtaattcgc gatttaatca cgaaacgtgc tacttctaat gtcaggattg     26460
     ctaaaaggaa aatttgggaa aaggaaccca ttgtatggga aatacttcaa gaagttatgc     26520
     ggggacatcc tgtactgttg aacagagcac ctaccctgca tagattaggc atacaggctt     26580
     tccaacccac tttagtagag ggacgtacta tttgtttaca tccattagtg tgtaagggtt     26640
     tcaatgcgga ctttgatggg gatcaaatgg ctgttcacct acctttatcc ttggaagctc     26700
     aggcggaagc ccgtttactt atgttttctc atatgaatct cctgtctccc gctattggag     26760
     atcctatttg cgtgccaacc caagacatgc ttatcggact ttatgtatta acgattggaa     26820
     accgtcgagg tatttgtgca aatagatata atagttgcgg aaactctcca aataaaaaaa     26880
     taaactacaa taataacaat tattataagt atacgaaaga taaagaaccc catttttcta     26940
     gttcctatga tgcactggga gcttatagac agaaacgaat cggtttaaac agtcccttgt     27000
     ggctccgatg gaaactagat caacgcatcg ttgggtcaag agaagttccg attgaagttc     27060
     aatatgaatc ttttgggact tatcatgaga tttatgccca ctatctagta gtgggaaata     27120
     gaaaaaaaga aatccgttct atatacattc gaaccactct tggtcatatt tctttttata     27180
     gagaaataga ggaagccgta caaggattta gtcgggccta ttcatacact atctaaacaa     27240
     ggaagttaaa ttcggcgatg cccctttcgg ggggcattcc gatttcgcta gtaccatctt     27300
     ttttgccgcg caaatccaga ttgagattga ggaaagggag taaattaagt tttcgaatca     27360
     ctgactcagg cccattgtcg aatcctactc agcaattgtc gaatcctact cagccaaaaa     27420
     agggggtact tatgtatggc agaacgggcc aacctggtct ttcataataa agagatagac     27480
     ggaactgcta tcaaacggct tattagcaga ttaatagatc atttcggaat gggatataca     27540
     tcccatatac tggatcaaat aaagactctg ggcttccatc aagccactac tacatcgatt     27600
     tctttaggaa tcgaggatct tttaacaata ccctctaaag gatggttagt ccaagacgcg     27660
     gaacaacaga gttttctttt ggagaaacac tattattatg gagctgtaca cgcggtagaa     27720
     aaattacgcc aatccgttga gatatggtat gctacaagtg aatatttgaa acaagaaatg     27780
     aattcgaatt ttcgaataac ggatccttct aatccagtct atctaatgtc tttttcagga     27840
     gccagaggaa atgcatctca ggtacaccaa ttagtaggta tgagagggtt aatggcggat     27900
     cctcaaggac aaatgattga tttacctatt caaagcaatt tacgcgaggg actttctttg     27960
     acagaatata taatttcctg ctacggagcc cgaaaagggg ttgtagatac tgctgtacga     28020
     acagcggatg ctggctatct tacacgtaga cttgttgaag tagttcaaca tattattgtg     28080
     cgtagaagag attgtggtac tatccaaggt atttctgtga gtcctcaaaa tgggatgacg     28140
     gaaaaacttt ttgtccaaac actaattggt cgtgtattag cagacgatat atatattggt     28200
     tcacgatgca ttgcttctcg aaatcaagat attggaattg gattagtcaa tcgattcata     28260
     actgcctttc gagcacaacc gtttcgagca caaccaatat atattagaac cccctttact     28320
     tgccggagca catcttggat ctgtcaatta tgttatgggc ggagtcccac tcatggggat     28380
     ctggtcgaat tgggggaagc tgtaggtatt attgcgggtc aatcaattgg ggagccgggg     28440
     actcaactaa cattaagaac ttttcatact ggtggagtat tcacaggggg tactgccgac     28500
     cttatacgat ccccctcgaa tggaaaaatc caattcaatg aggatttggt tcaccccaca     28560
     cgtacccgtc atgggcagcc tgcttttcta tgctatatag acttgcatgt aactattcag     28620
     agtcaggata ttctacatag tgtgaatatt ccgttaaaaa gcttgattct agtgcaaaat     28680
     gatcaatatg tagaatctga acaagtaatt gcggagattc gtgccggaat gtccactttg     28740
     cattttaaag aaaaggtaca aaagcatatt tattccgaat cagacgggga aatgcactgg     28800
     agtactgatg tttaccatgc gcccgaatat caatatggta atcttcgtcg attaccaaaa     28860
     acaagccatt tatggatatt gtcagtaagt atgtgcagat ccagtatagc atctttttca     28920
     ctgcacaagg atcaagatca aatgaatact tattcttttt ctgttgatgg aagatatatc     28980
     tttgacttct caatggctaa tgatcaagta agccatagac tgttggatac ttttggtaaa     29040
     aaagataggg aaattcttga ttatttaacg ccagatcgaa tcgtgtccaa cggtcattgg     29100
     aattgtttct atccttctat tcttcaagat aattcggatt tgttggcgaa aaagcgaaga     29160
     aataggttcg tcgttccatt acaatatcat caagaacaag aaaaagagcg aatatcctgt     29220
     ttgggtattt caatggaaat accctttatg ggtgttttac gtagaaatac tatttttgct     29280
     tattttgacg atccacgata cagaaaagat aaaaggggtt caggaattgt taaatttaga     29340
     tataggaccc tagaggaaga atatcggacc caagaggaag agtataggac tcgagaggaa     29400
     gaatatcgga cccgagagga agagtatagg actcgagagg aagactcaga agacgaatat     29460
     gagagcccag agaacaaata taggacccga gagggagagg gcgaatatga aatcctagaa     29520
     gacgaatata ggactctaga ggacgaatat gaaaccctag aagatgagta tgggatccta     29580
     gaggacgaat ataggactct agagaaagac tcagaggaag aatatgggag cctagagaac     29640
     aaatatagga cccgagaggg agagggcgaa tatgaaatcc tagaggaaga ctcagaagaa     29700
     gaatatggga gctctgaaga tggctcagag aaggaatatg ggactttaga agaagactca     29760
     gaggaagact cagaggaaga ctcagaagac gaatatggga gcccggagga aaattctatc     29820
     ttaaaaaaag agggttttat tgagcatcga ggaacaaaag aatttagtct aaaataccaa     29880
     aaagaagtag atcggttttt tttcattctt caagaactgc atatcttgcc gagatcctca     29940
     tccctaaagg tacttgacaa tagtattatt ggagtcgata cacaactcac aaaaaataca     30000
     agaagtcgac taggtggatt ggtccgagtg aagagaaaaa aaagccatac agaactcaaa     30060
     atcttttccg gagatattca ttttcctgaa gaggcggata agatattagg tggcagtttg     30120
     ataccaccag aaagagaaaa aaaagattct aaggaatcaa aaaaaaggaa aaattgggtt     30180
     tatgttcaac ggaaaaaaat tctcaaaagc aaggaaaagt attttgtttt ggttcgacct     30240
     gcagtcgcat atgaaatgga cgaagggaga aatttagcaa cacttttccc gcaggatctc     30300
     ctgcaagaag aggataatct ccaacttcga cttgtcaatt ttatttctca tgaaaatagc     30360
     aagttaactc aaagaattta tcacacgaat agtcaattcg ttcgaacttg cttagtagtg     30420
     aattgggaac aagaagaaaa agagggggct cgtgcttctc ttgttgaggt aagaacaaac     30480
     gatctaattc gcgatttcct aagaattgag ttagtcaagt ctactatttc gtatacacga     30540
     agaaggtatg ataggacaag tgtaggactg attcccaata ataggttaga tcgcaacaat     30600
     accaattcct tttattccaa ggcgaagatt caatcactta gccaacatca agaagttatt     30660
     ggtaccttgt tgaatcgaaa taaagaatat ccatctttga tgattttgtt ggcatccaac     30720
     tgttctcgaa ttggtttatt caagaattcg aaatatccca atgcggtaaa agaatcgaat     30780
     cctagaattc ctattcgaga tatttttggg ctcttaggcg ttattgtacc tagtatatcg     30840
     aatttttctt catcttacta tttattaacg cataatcaga tcttgttaaa aaaatacttg     30900
     ttccttgaca atttgaaaca aaccttccaa gtacttcaag gacttaaata ctctttaata     30960
     gacgaaaata aaaggatttc gaattttgac agtaacatca tgttggagcc attccatttg     31020
     aattggcact ttctccatca tgactcatgg gaagagacat tggcaataat tcaccttgga     31080
     caatttattt gtgaaaattt atgtctattt aaatcacaca taaaaaaatc tggtcaaatt     31140
     ttcattgtta atatggactc ctttgttcta agagcagcta agccttattt ggccactata     31200
     ggagcaactg ttcatggtca ttatggaaaa atcctttaca aaggagatag gttagttacg     31260
     tttatatatg aaaaatcgag atccagtgat ataacgcaag gtcttccaaa agtagaacaa     31320
     atcttcgaag cgcgttcaat tgattcacta tcgccgaatc tcgaaaggag aattgaggat     31380
     tggaatgaac gtataccaag aattcttggg gttccctggg gattcttgat tggagctgag     31440
     ctaaccatag cccaaagtcg tatctctttg gttaataaga tccaaaaggt ttatcgatcc     31500
     caaggggtac agatccataa tagacatata gagattatta tacgccaagt aacatcaaaa     31560
     gtaagggttt ccgaagatgg aatgtctaat gtttttttac ctggggaatt aataggacta     31620
     ttgcgagcgg aacgagcagg gcgggcttta gatgaatcga tctattatcg ggcaatctta     31680
     ttgggaataa caagggcttc cctgaatacc caaagtttca tatctgaagc aagttttcaa     31740
     gaaactgctc gagttttagc aaaagctgcc ctacgaggtc gtattgattg gttgaaaggc     31800
     ctgaaagaaa acgtagttct gggggggatt atacctgttg gtaccggatt ccaaaaattt     31860
     gtgcatcgtt ccccacaaga caagaacctt tatttcgaaa ttcaaaaaaa aaatctattc     31920
     gcgtcggaaa tgagagatat tttgtttctc catacagaat tagtttcttc tgattctgac     31980
     gtaacaaaca atttctatga aacatcagag accccgttta cccctattta tacgatttaa     32040
     gtatacataa agcaattttt tttactttaa tttaaactat acttttgacc ttagaatgct     32100
     aacaggtctg attttcgatt ttgtatttga atttgaattg tatttgaatt gtatttgaat     32160
     aagtaaaaga agtcagttaa ttcattaagg ctatgtttat accgtgtatc aatggtcaat     32220
     tatgagtaga aggttccatc ggaacaatta ttatttattt caagctattt cggctctttc     32280
     ttaatcttca aaaagaaatt aattccgtaa tggtaagacg aaaaaagaaa aaataaaaag     32340
     gaagtgtgga aaaaatgaca agaagatatt ggaacatcaa tttgaaagag atgatagaag     32400
     cgggagttca ttttggtcat ggtattaaga aatggaatcc caaaatggcc ccttacatct     32460
     cggcaaagcg taaaggtact catattataa atcttgctag aacagctcgt tttttatcag     32520
     aagcttgtga tttagttttt gatgcagcaa gtcagggaaa aagcttctta attgttggta     32580
     ccaaaaaaag agcagcggat ttagtagcat cagctgcaat aaggtctcgt tgtcattatg     32640
     ttaataaaaa gtggttcagc ggtatgttaa cgaattggtc gattaccaaa actagacttt     32700
     ctcaatttag agacttaaga gcagaagaaa aaatgggaaa attccaccat ctcccaaaaa     32760
     gagatgcggc aatcttaaag agaaaattat ctaccttgca aagatatctc ggcgggatca     32820
     aatatatgac gaggttgcct gacattgtga tcgtccttga tcagcaaaaa gagtatatag     32880
     ctcttcggga atgtgccatt ttggggattc ctactatttc tttagtcgat acaaattgtg     32940
     acccagatct tgcgaatata tcgattcctg ccaacgatga cactatgact tcaattcgat     33000
     taattcttaa caaattagta tttgcaattt ctgagggccg ttctctctat ataagaaatc     33060
     gttgattaag aagaatagtt aattcttgag caactgcgta gatttatagg attaattact     33120
     attatttttt gttttgcata gataaaagaa ggggaatatt gatatatatt agagggtatt     33180
     gatatatatt atgatctgat gtgatttctt ggtatattaa atataagatt aatacttcaa     33240
     gttgctgagt tgagaaagag atgcttgaat caaaagaatt ccttttttga agttcaattt     33300
     ttatcagagg acaatatgaa tattacacca tgttccatta aaacactcaa ggggttatat     33360
     gatatatcgg gtgtagaagt aggccaacac ttctattggc aaataggagg tttccaaatt     33420
     catgcccaag tactcatcac ttcttgggtc gtaattacta ttttgctagg ttcagttatc     33480
     atagctgttc ggaatccaca aaccatcccg accgatggtc agaatttctt cgaatatgtt     33540
     cttgagttta ttcgagactt gagcaaaact cagattggag aagaatatgg tccctgggtt     33600
     ccctttattg gaactatgtt cctttttatt tttgtttcga attggtcagg tgctctttta     33660
     ccttggaaaa ttatagagtt accccatggg gaattagcag cgcccacgaa tgatataaat     33720
     actactgttg ctttagcttt actaacatca gcggcatatt tttatgcagg tcttagcaaa     33780
     aaaggattga gttatttcga aaaatatatt aaaccaaccc caatcctttt acctattaac     33840
     atcctagaag atttcacaaa accattatca cttagttttc gacttttcgg aaatatattg     33900
     gcggatgaat tagtcgttgt tgttcttgtt tctttagtcc ccttagtagt ccctataccg     33960
     gtcatgtttc ttggattatt tacaagcggt attcaagctc ttatttttgc aacgttagcc     34020
     gcagcctata taggtgaatc catggaaggt catcattgaa ttaactagtt tttgaaatag     34080
     tctttttttt tttagcttag cccaattcat acatgattcc ggataatcct cttagttgga     34140
     aaactaaata gttcgaaagg cgtatgaata tacaacctag agttgtagga gagagaatag     34200
     actatattat ggaagaggta aagtatatat gcattcaggg gggcggaatc aggttagatc     34260
     tatatcctta atgcctataa gacagtcatc ttttgtgtgg ctttctaagg aatgatttta     34320
     gaatcggatt caatagaaaa tgagaaaata cgcaaacaaa atagaagaaa caaatgtata     34380
     tgggattttt tttattccta agttagattc attatctaat ccgatatata gaattccctt     34440
     ctatatggaa ctggattcca tatcaagttc tatgcagcat attgttatca attgtatatc     34500
     ttgatttgat tcctattgga tttggattag ttcgatttca ataggggttc ttcctgtatt     34560
     tcgtctttta ttatgttaga tgaaggggaa aaaatgggaa ctcaaagata tcaaagagtc     34620
     aaaaaaaagg atggaataaa agagtgattg gttgaaaaga aagagaaata gaataatgag     34680
     aatcatatgg atttacacaa acctctaatg attagaaact aaaaacgaga tctcgaagta     34740
     attcgaacga tttcgattat catttatttg tacttattag ttacttctac ccgatagagc     34800
     ttagaagttg gaagtaataa tttcttggtt gattgtatcc ttaaccattt cttttttttt     34860
     tgacacgagg aactcaccat gaatccacta attgctgctg cttccgttat tgctgctgga     34920
     ttggccgtag ggcttgcttc tattgggccc ggagttggtc aaggtactgc tgcaggacaa     34980
     gctgtagaag gtattgcgag acagccagaa gcagaaggta aaataagagg tactttattg     35040
     cttagtctag cttttatgga agctttaaca atttatggac tggttgtggc actagcgctt     35100
     ttatttgcga acccttttgt ttaatcctaa aaaagaaaat gagtccttta gattagatac     35160
     ttttttcttt ttttagtaca ttggtatttg cttatgtaat tctaagtata tcaatacttt     35220
     actcctattt attatattat ttatttttta tattattccg gaaattttgt atttatcggg     35280
     acagacaata ccctaggaac cccaagaagg gctgatttga gcatgatcaa tttagaggat     35340
     atgctcgccc tcttccttcc cgtccttagt ttaggacagt ggaaagtatt tttcctttta     35400
     ttttaggaat tttgggaaca tttcaacaaa ggagatcttt cacaggtcaa acgagaccta     35460
     agatttaatc taaaagaaat tattagattg aatctatttg cattaaaaaa attgcattaa     35520
     aaaaaccgat caaaaaagga cgagcgaagt aagtgatcga aaaactttct tctttgttcg     35580
     tcctatctat aagaggagag catatgaaaa atgtaaccca ttctttcgtt tttttagctc     35640
     actggccatt cgctgggagt ttcgggctta ataccgatat tttagcaaca aatctaataa     35700
     atctaactgt agtggttggt gtattgattt tttttggaaa gggagtgtgt gcgagttgtc     35760
     tatttcaaga atagattgga tctatccggc tgcactttag aatattttta gtattttttt     35820
     tttgataaat aagaaaaggt gcacgatctc gacgaattac ttctgaataa cttcagaaat     35880
     catatggaag aaccatagca tttcgcgatt cattggtaaa tttactttga ttctctatag     35940
     accaataatg tgagaccatt aacacggtta aagctaaact gcttgaagtc cgggcaaaaa     36000
     ggggtactct ttctacaact acattagtat tagtctcgaa atgctttaaa cgggaaatag     36060
     ctagtgtaga atttatctga tatagaacac tcatatcgat aaaatagttt gaactattta     36120
     ctagaagggc acgcagtcct ttttccaatg ccaaatggac gacctatgta taaaaaaaag     36180
     agaaattttt tggatttgaa gaaaaaataa aaggaattct atcaattttt attttccatt     36240
     tatttagttt gtttttctta atgaaattga aattattaac taacagagca aacacaaata     36300
     aagaaacaac tttgctgacc atgatagatt tttatctagt tggaagagtc ctcttaatat     36360
     tcatctagtc ttatataagt ttgggtatat agaaatacaa acagaaaaga gaggatagag     36420
     gataggctca ttacataaaa aaaagatatg gaaatagcca taatacataa caaaaaagaa     36480
     aaaaaggagc gggagagcca aatgaatcga aagattcatg tttggttcgg gaagagatca     36540
     taaaaattgt aaacttaata gcaagataat ctactttcat taaaagattt attagataat     36600
     cgaaaacaga ggatcttaag tactattcga aattcggaag aattgcgtag agggaccctt     36660
     gaacaactcg aaaaagctcg tattcgatta cagaaagtcg aactagaagc agatgagtat     36720
     cgaatgaatg gatactctga aatagaacga gaaaaagaaa atttgattaa tgctacttct     36780
     attagtttgg aacaattaga aaagtctaaa aacgaaaccc tttattttga aaaacaaagg     36840
     gcgatgaatc aggtccgaca acgggttttc caacaagctg tacaaggagc tctaggaact     36900
     ctgaatagtt gtttgaatac cgagttacat ttccgtacga ttcgtgctaa tattggcatt     36960
     ctcggggcca tagaatggaa gagataatta aatttattag gttttgaact tctacttttg     37020
     tttagaattt aggcattatt tttcccttgc ttccaaaaaa aaattaaaga aacactaatg     37080
     gcaacccttc gagtcgacga aattaataaa attctccgcg aacgtattga acaatataat     37140
     aggaaagtag ggattgagaa tatcggtcgc gtagtgcaag tgggggatgg gattgctcgt     37200
     attataggtc ttggtgaaat aatgtcaggt gaattagtcg aatttgcaga agggacgaga     37260
     ggtattgctc tgaatttgga atccaaaaat gttgggattg tattaatggg cgatgggttg     37320
     atgatacaag agggaagttt tgtaaaagca acaggaagaa ttgctcagat acccgtgagc     37380
     gaggcttact tgggtcgtgt tataaatgct ctcgctaaac ctattgatgg gagaggcgaa     37440
     attgtcgctt cagaatctcg cttaattgaa tctcctgctc cgggtataat ttctaggcgt     37500
     tccgtatatg aaccccttca aacagggctt attgctatcg attcgatgat ccccataggg     37560
     cgcggtcagc gagagttaat tattggggac agacagactg gcaaaacagc agtagccaca     37620
     gatacaattc tcaatcaaaa agggcaagat gtaatatgtg tttatgtagc tatcggtcaa     37680
     agagcatcct ccgtggctca agtagtaact actttccacg aagagggggc catggaatac     37740
     actattgtag tagctgaaat ggcggattca cccgctacat tacaatatct cgctccttat     37800
     acgggagcag ccctggctga gtattttatg taccgcgaac ggcatacttt aataatttat     37860
     gatgatctct ccaaacaggc acaagcttat cgccaaatgt cccttctatt aagaagacct     37920
     cccggccgcg aagcttatcc aggggatgtt ttttatttgc attcacgcct tttagaaaga     37980
     gccgctaaat taaattctct tttaggcgaa gggagtatga ccgctttacc aatagtggag     38040
     actcaatctg gagacgtttc cgcctatatt cctactaatg taatctcaat tacagatgga     38100
     caaatattct tatccgcgga tctattcaat gccggaattc gacctgctat taatgtgggt     38160
     atttcagttt ccagagtggg atccgcagct caaattaaag ccatgaaaca agtagctggc     38220
     aaattaaaat tggaactagc tcaattcgca gaattacaag cctttgcaca attcgcctct     38280
     gctctggata aaacaagtca gaatcaattg gcaaggggtc gacgattacg ggaattgctt     38340
     aaacaatccc aatcaaaccc tctcccagtg gaagagcagg tagctactat ttataccgga     38400
     acgagaggat atcttgattc gttagaaatt gaacaggtaa agaaatttct ggatgagtta     38460
     cgtaaacacc taaaagatac taaacctcaa ttccaagaaa ttatatcttc tagtaagaca     38520
     ttcaccgagc aagcagaaac ccttttgaag gaagctattc aggaacagct tgaacggttt     38580
     tcccttcagg aacaaacata aatatagcat gtctactctt attagtataa ctcgtgttag     38640
     tagaagagga atcgttgaga aagatttttc atttgaatca tgcaaatttt tttttttagt     38700
     ttttagtata gttatttaaa gaatagatag aaaaaagatt gcgtccaata ggatttgaac     38760
     ctataccaaa ggtttagaag acctctgtcc tatccattag acaatggacg cttctcttta     38820
     ttattttatt ctttcttttt ttttttcttt ctcggaacaa gagaaataat aaaaagaaca     38880
     agagaaataa taaaaaactg ttagaccgaa actcttttag gaaagaaaaa caaatccata     38940
     taccatatac aaatggatga tacatatatc ataaagaagg aatatggagc aggtagtcag     39000
     tatcgaaccc gtaaccccaa gcttatgagc tttgtgagct accaaactgc tctaccttct     39060
     tagcggggaa ctggtggata aaagggggtt ggataggccc ctctaccata tctatacaaa     39120
     tagaatagtc cacttataca gaatggtaaa gagggctctt ctacgatcat caattcgaga     39180
     aaaccataca aatatgaaag aaagggtatt ttatccttac caactggatc ttgttgcacc     39240
     cggtaacaaa catgcataaa ccatttctcg aagtatgtgt ccggatagcc caaagtctcg     39300
     atagttagct ctaggtcttc cggttaaaaa acaacgtcga tgaaggcgtg taggtgcact     39360
     attacgtggt agggattgca atttttcttg catttttgtt ttttcgctca aactcaaagg     39420
     ggaaactttg cttcttatct ttttttttaa ggatcgacga atcaaatgat atttttgttc     39480
     taatttatgc cgctttttct ccctctgaat caaacttttt tttgccataa tgtgccgttc     39540
     ctcttattac caagtatatg gttctaatcc tagatagaaa aataaataga aaaaatctaa     39600
     aaaggcggat cctccctctc catcaagagt aatgaacagg gttctgatac agtacaaaaa     39660
     aaaataacta aattaaccaa acttgcctga tgttgaggca atcaagaaag ctgcataagt     39720
     gaatatataa cccacggaaa agtgggctaa tccgaccaat cttgcttgca caatggaaag     39780
     agccacgggc ttatctctcc agcgaattaa attagccaaa ggtgtgcgtt catgagccca     39840
     tgctaaagtc tcaattaatt cctgccaata tccacgccag gaaattaaga acataaatcc     39900
     tgtagcccaa acaagatgtc caaataagaa catccaagcc catactgata aactattcat     39960
     cccaaaagga ttatatccat taataagttg tgaagagttt aaccataggt aatctcttaa     40020
     ccatcccatc aaataagtgg aggattcatt aaattgtgaa acgttgccct gccataatgt     40080
     aatgtgtttc caatgccaat aaaaagtaac ccatccaatg gtatttaaca tccagaaaac     40140
     tgccaaataa aacgcgtccc aagcagaaat atcacaagta ccgccgcgcc ctgggccgtc     40200
     gcaaggaaaa ctatacccga aatccttttt atccggcatt aatttggaac cgcgtgcatc     40260
     taaagcaccc tttactaaaa tcaatgtagt tgtatgcaaa cctagagcaa tagcatgatg     40320
     aaccaagaaa tccccaggtc ctattgttaa gaaaagcgaa ttactattct cattaacagc     40380
     attcaaccat ccgggcaacc atatgtttcg acctgcattg aaagcggggc cattcgttga     40440
     agataagagt atatcgaacc catatgtcgt cttaccatga gcagattgta tccattgggc     40500
     aaatataggt tcgatcaaga tttgcttttc tggagtacca aaagcaagca taacgtcgtt     40560
     atgaacataa aggcccaagg tatggaatcc taggaagagg ctagcccaac ttaaatgaga     40620
     tatgatagct tccttatggt ctaacattct tgccaataca ttatcttcat tctgttccgg     40680
     attgtaatcc ctaatgaaaa aaatagctcc atgagcaaaa gcccctgtca tgatgaaccc     40740
     tgcaatgtat tggtgatgag tatataaagc agcttgagta gtaaagtctt gtgctatgaa     40800
     tgcataagca ggtaaagagt acatatgttg agctactaag gaagtaataa cccctaagga     40860
     agctagagca aggcctaatt gaaaatgaat cgaattattg attgtatcat aaaggccttt     40920
     atgcccacgt cctaatcgac cccccggagg agtatgtgct tctaaaagat ctttgatact     40980
     gtgcccaatt ccgaagttag ttcgatacat atgaccggca atgagaaaaa taaatgcaat     41040
     agctaaatga tgatgagcaa tatcggtcag ccacaaactt tgtgtttgtg gatggaatcc     41100
     cccaagaagg gtcagaatgg cagttcccgc tccttgagtg gtaccaaata aatgattact     41160
     cgaatcagga ttttgggcat aaagattcca ctgacccgtc agaaggggac ccaacccctg     41220
     gggatagggt aatacatcta agaaattatt ccatcgaacg tactcccccc tggatccggg     41280
     aatagcaaca tgaactaaat gtcctgtcca agccaaagaa cttactccga aaagtcctga     41340
     caaatgatga ttcagacgag attcggcgtt tttgaaccac gaaaggcttg gcttccattt     41400
     gggttgtaga tgtaaccaac cccctattaa ggatagcgta gaaagaaata atagaaaaag     41460
     agctccagta taaagatctt cattggtgcg caatccaatt gtataccacc actgataaac     41520
     cccagaataa gcgatattca ctggaccggc agcacctcct cgagtaaagg cttccacggc     41580
     gggttgccca aaatgaggat cccaaatggc atgagcaata ggtcttacgt gtaaaggatc     41640
     ctgtatccat gattcaaaat ttccttgcca agctacatga aacagatttc cggacgtcca     41700
     tagaaagatt attgctaact gcccaaagtg agaagcaaaa atgttctgat aaagacgttc     41760
     ctcagtaata tcatcatgac tttcgaaatc atgtgcggta gcaataccaa accaaatacg     41820
     acgagtagtg gggtcctgag ctaagccttg gctaaacctg ggaaatctta attccataat     41880
     gcctttcaaa tcctcctagc cactatccta ctgcaataat tctcgctaag aagaatgccc     41940
     atgttgtggc aattccaccc agaaggtaat gggttactcc tacagcacgt ccttgtataa     42000
     tgctcaaggc tctaggctga gtagcaggag caacttttaa tttgttatga gcccaaacga     42060
     tagattcaat gagttcttgc caataaccac ggccgctgaa taaaaacatt aaactgaaag     42120
     cccagacaaa atgagcgcct aagaaaaaaa gaccatatgc agataatgaa gaaccataag     42180
     actgaattac ttgggatgcc tgtgcccaca agaaatctcg aagccaacca ttaatcgtaa     42240
     tggaactctg cgcaaagttt ccccctgtga tatgagttac tatcccttga tcacttatag     42300
     taccccaaac atccgactgc attttccaac tgaaatggaa aatgactacc gaaatagaat     42360
     tgtacatcca gaatagacct aagaaaacat gatcccaggc ggatacttga catgttcccc     42420
     ctcgcccagg tccgtcgcaa gggaagcgaa agccaagatt tgctttatca ggtatcagac     42480
     gggaactgcg agcaaataaa acacctttca aaagtattaa tacagtcaca tggatggtaa     42540
     atgcgtgaat gtgatggact aaaaaatctg cggttcctaa tggaataggt aacaaagcta     42600
     ctttgccgcc tacagctact aactcgccgc ctccccacgt taagctggta cttgttgttg     42660
     caccaggagc tgttacgcca ggcgcgccag catggatatt ttgtatccat tgagcaaaga     42720
     tgggttgtaa ttgtatggcg gtatccgaaa acatatcttg gggacggcct aaagcactca     42780
     tggtatcatt atgaatgtac aagccaaaac tgtgaaaacc cagaaatata catacccagt     42840
     taaggtggga tatgattgca tcgcggtgtc taaggacgcg atctaataga tcgttgtatc     42900
     gagtagttgg atcatagtct cttaccataa aaatggctgc atgtgcagca gcaccaacta     42960
     ttagaaatcc gccaatccac atgtggtgtg tgaacaagga aagttgtgta ccatagtcag     43020
     tagctaggta tggatagggg ggcatagagt acatatgatg agctacaaca atagttgtag     43080
     agcctagcat agctaggtta agagataatt gagcatgcca tgacgttgtt aggatttcat     43140
     agagaccttt atggccttgt cctgtaaatg ggcccttatg agcctccaaa atatctttaa     43200
     gtccatgacc aataccccaa ttggtcctat acatatgacc agcgatcagg aaaagaatag     43260
     caatagctaa atgatggtgt gcaatatcgc tcaaccatag accaccggtt attggatcta     43320
     gtcctccgcg aaaactaaga aattccgcat atttggacca attcaaggtg aaaaaggggg     43380
     ttgctccttc ggcaaaacta ggataaagtt gagccaaaag gtcgcgattc aagataaatt     43440
     catgaggaag tggtatctct ttaggatcaa ccccagcgtc gagaaattgg ttaatcggta     43500
     aagatacatg gatttggtgt cccgcccaag aaagagaccc aagtcctaat aaccccgcta     43560
     agtggtgatt caacatggat tctacatctt ggaaccaggc caatttggga gcggctttgt     43620
     gataatggaa ccaaccggca aaaagcatta acgatgcaaa aatcaatgca ccaattgcgg     43680
     tacaatagag ttgtaattca ctagttattc cggatgctcg ccaaatctga aaaaaaccag     43740
     aggttatttg gattcctcgg aaacccccgc ctacatcacc attcaaaatt tcttgtccta     43800
     ctattggcca aactacctga gcactgggtc caatgtgagt aggatcgctt agccatgctt     43860
     cataattgga aaaacgggca ccgtggaagt acatgccact caaccaaaga aagataatgg     43920
     agagttggcc gaaatgagca ctaaagactt ttcgggagat ctcctccaaa tcaccggtat     43980
     gactatcgaa atcgtgagca tcagcatgta ggttccagat ccaagtggta gtgtcggggc     44040
     ccttagctat tgttcttgag aaatgcccgg gtctggccca ttcctcaaaa gatgttttta     44100
     caggatccct atccacagca attttaactt ctggttccga cggacgaata atcattaagt     44160
     cctcctcttt ccggacaaga catacaaaga gacccgccaa ctgtcttttt attgaatctt     44220
     ttaaagatag atattatgat tagtcctttt ctttactatc taccgtcctt ctattttttt     44280
     ttagttattc actggagcaa ttatatattg aagtcaatcc gaggcaagtg ttcggatcta     44340
     ttatgacata aggattaggt gcctaacgga cattggttat tctggaaaat tatttcccga     44400
     cataacaaaa aaatcttttt ttacgtttta atttaagaag ctagtgtatt ttttttctga     44460
     gggtataagc ccctatctac atctactttc cttgagtgag cataatatag attttttgat     44520
     tcgattccaa attccaagat aactcattag aattattaat aagaccgtcc tgatatatta     44580
     ggtaggaata tttagattgc cgacttttat gtactttatt acttctgttc cagagcctat     44640
     ccctattgtt tatccttatg aaatatgata taaaattgaa ggtagaagaa agggatataa     44700
     tgaaattctt gatttgatct tcaaccaaac cacccttttt atgaaaatgg agagtggtct     44760
     tattcaaatt caaagcgctt cgtaatcttt aaccagttct gtgcttcaat ataatttcct     44820
     ggagtaagcg ctatagcttg tttccaatac tcagcagctt gatcaaacca agcttccgca     44880
     atttccgaat cgccctgtag aatggcctgt tctcctcggt cggaataggc agttcctttc     44940
     cctagaaccg tacttgagag tttcctacct catacggctc agaaattcct atcttaattt     45000
     cccctatatt aactgaattc gatttctcaa aaatcaatcc aatttcttct tgggttaagc     45060
     agaagaagtt aattacctaa gtttcaaacc ctaattttga tcaataatca gtttgatctt     45120
     ttctcccacc ttcagaagaa tgaagcatag atagacctat atccttccct tcgttcgaat     45180
     tttctgaaag gtaactatct cagtttcgtt tctttcatat atgaaatttc tatagaatcc     45240
     tggaaaaaga cctttttcca taagaaagaa aaaagaactt actatctttg ggatctgata     45300
     ctacaccgct gcttaatccc ttagtggatc ggctttatta cataagcgga ttcctaaatt     45360
     ttgtcccata tcgtggtata atgaagcagt ttttttttag ttgtatcgac ccagtcgctc     45420
     actaattgat ctttacggtg ttttctctat caatttcagc tttatccata gaatagtagt     45480
     ataggctcta ctttcttcct attttgattc tcgtgaagtg tccttccttc ctacagctga     45540
     tagggtaaaa tcgttgtttt gacgatccct atgtagaaag ccctcttttc tagtattcac     45600
     tagaaaattt cctcctttct tttttttctt ctttctatag tggagatagt cgcacgtaat     45660
     gacagatcac ggccatatta ttaaaagctt gcggtaagaa ggggtttcgt tctagcgccc     45720
     ggaaataata ttccaaagcc tttgtatgct ctccattgct tgtgtgtata aggcctatgt     45780
     tatatagtat ataacttcga tcatagggat caatttctag tcgcatagct tcataataat     45840
     tctgcaaagc ttccgcataa tttccttcgg attgagccaa catccgttac ggtcgttcat     45900
     tctatttaaa aaatctccgt tccaaaaccg tacatgaggt tttcatctca tacggcttct     45960
     cccttctata ctctcatacg gcttctccct tctatacata gtactaagcg aaaaatctat     46020
     agaataaaaa tagaattagt cccatctcat tatggaccga agggggctgg tatttttcca     46080
     agaaatctct agccaacctt cccccaagag gtttttctta acaccaatga attatattaa     46140
     tgctagagga aaacgatagc tccaagaatt tctttgttct caacgcctcc tatttagagg     46200
     aattagccac ttcaacgacc tttgatggtt ataagggtat ccaaagtaca aacctgatgg     46260
     ttgtttgtta tcccaaccat tcttcccaac cctgatacca atcaggaaag ggctaatttc     46320
     taacaaagtt tttctcttgt tgattcctat ttcgtggtgt agtgcttttc tcccctatgc     46380
     tgcctattgg tactagtaga gtcggattgg cctgtaatac agaacctatc ctgtaggtgt     46440
     aacctttcgc tcaatactca aatctacaat tgaagcatct gaggccacat caatcgagga     46500
     tacacgacag aaggaattgt tagttcacct caccttcccc aagcgcgggt ttcctttact     46560
     aattttgttc tctctatgcg aaccctctct ctttctcgta agaatgagat ataggtaggg     46620
     ctaaaaaaaa agagtcaaat cgcaccatct ctataataag taaatgccct tttttccccg     46680
     gaggttgtcg gaattatttg caataaaata ttggctacaa tcgagaaggt cttatcaatg     46740
     aaatttccat ttatacggga tctaggcata attcccaacc cattctatat agaattcttt     46800
     tcattctatc acaaaataac ataaaaacaa aacattcgat tcttataaat cgacccatat     46860
     gctctaaatg gataagagag gtatggattt tccgctcagc tcaaattgtc tccttttcct     46920
     tctgtttgga caagaagaga tatgaaatat ttgactaaga ctggatttca ttccactttc     46980
     ctatttctca acaacaactt ctctcatcag ctatttcgcg ttttcaaagt aattaattgc     47040
     cccatacccc ttttatattt agattgtatg gcgtaatgta ccttatgcaa atagaattct     47100
     agggttcctt tattttctta tggaataaga agaattcttc cattctcttt ttatttttgt     47160
     tttccccaaa gaaaaacttt tcgagggagc ggaattccta gtaaaaaaat acaggatcct     47220
     tccacttaga tgaaaaggaa tttttccatc caatccaata gagccatgga attcccgagc     47280
     cgttgtggct gacctgtact gcaggaatac gaaaactcgc tattcactca gtttattttc     47340
     cataataaga ttatgtagga gagatggccg agcggttcaa ggcgtagcat tggaactgct     47400
     atgtagactt ttgtttaccg agggttcgaa tccctctctt tccgtttctc ttaattcatc     47460
     aatgttagcg atcacaatgt atcaaattaa ataacaattt attccaacaa taataccttt     47520
     aattaataga aattctctat agcaaattac tgtggtatgt aaaatacaca tcgaggaaat     47580
     aacaaaaaag aaaaaaggat cctagggtta atctatttct gctaggtgaa cgggaaaata     47640
     cgaattaaga gccttaggtc gatttagttc ggggaaaggg gaaggggaaa aaaattctat     47700
     gaacctttcc ttttttcgtt aagttcaagt ctggcgagaa taatattcta caactaacaa     47760
     ctcatttatt ttgagaccga cccacttcct atctagaatt ttttttacta gtcctttata     47820
     ttgcaatgtg tcaaccgtca aatgctttgg taatttgccc ggatcggatg aagcaatata     47880
     attttgaacc aaacgttttg atcgttggtt atccttcgta gtaataatat ctcggggttt     47940
     gcaacgaaag cttggtatat caactatacg accattaact aaaatatgtc tatggttaac     48000
     taattgtcgg gccccaggaa tggttgaagc catacccaat cgaaaaagga tattatccaa     48060
     acgcatttca agtaattgta gtaaaacctg acctgtggat ctttttgctt ttccagcgat     48120
     atgtacatat ctaagtaatt gtcgttctgt cagaccataa tgaaaacgca atttctgttt     48180
     ttcttgaaga cgaatacgat attgctcttt tttcccagaa tggaatttct ttttctgatt     48240
     acttccggat ttaggcgttt ttctagtgag tcctggtaaa gctcccagac ggcgtatttt     48300
     ttttaaacga ggccctcgat aacgggacat gaagactcct tttttatttt attgaaattt     48360
     cattttacac aataaatttc gttctattta cattacagaa tacagcgaaa ttcaaacaga     48420
     attaaactaa aggataaaca gagtaaaatc tactaaagta acacaaaaaa tggagtaaca     48480
     caaaaaatgg aatttcatca acatctggat tttttgtata tatattattt attttaatgc     48540
     tttgtatcta gcaaaattgt aaggtaaaac gacataatag gccctggatt ccccatttaa     48600
     ttcggagaaa aagagaaatt cttgttcatg gaacatcgat agaaaaaaaa gccgactatc     48660
     ggatttgaac cgatgaccct cgcattacaa atgcgatgct ctaacctctg agctaagtgg     48720
     gcttacataa cagaaatagt gtaacaaata aaaatatata tagggaatct gtaaaatgtc     48780
     agatcttaat tattaatctt agttattaac tagttctaaa ttggaagttc cacttagaat     48840
     agaaaaaaaa atactagaat ttcataaaga taaagttagc ttgatatgct taactaaatg     48900
     atattcttaa ataggattat agaatttatt gaactttctt tttatttctc taattcgcaa     48960
     atggattttt ctaatagaat ctattccaaa ttctatattg aatttgattt cagatatttt     49020
     caatttgata tggctcggac gaataatcta atacatagaa aagaagaata tatatgaata     49080
     atataataaa gagaaaatgc caatctcttg gtattttcat ttgatcatta tatacatttt     49140
     tgagatattt tgtttttttt atttgttaat aatttaagga taaatagttc actaaggaga     49200
     agatagaatc atagcaaatg aaatttctaa ttcagcttag aaaaaaagaa tgaatatcaa     49260
     gcgttatagt atgattttga atactctaaa aaatgaagga gggaggcggg agagagaaaa     49320
     acttttggat atattcattc cgattgaatt gcaaatatat caacgataaa atcaattcaa     49380
     ttctgaattg caataagcga gcggggtgtc tcaaatagag atgagttgct agactacgtc     49440
     gaataatgaa ttaaatgatt caaaaaaact aaaagatgga ttaaattata caaggaatcc     49500
     tggtttcaaa gaaaagtaaa atggggatat ggcgaaatcg gtagacgcta cggacttgat     49560
     tgtattgagc cttggtatgg aaacctgcta agtggtaact tccaaattca gagaaaccct     49620
     ggaatgaaaa atgggcaatc ctgagccaaa tccccttttt tgaaaaaaca agtggttctc     49680
     aaactagaac ccaaaggaaa aggataggtg cagagactca atggaagctg ttctaacgaa     49740
     tcgaagtaat aacgattaat cacagaaccc atattataat ataggttctt tattttattt     49800
     ttagaatgaa attaggaatg attatgaaat agaaaattca taattttttt agaattattg     49860
     tgaatctatt ccaatcgaat attgagtaat caaatccttc aattcattgt tttcgagatc     49920
     ttttaaaaag tggattaatc ggacgaggat aaagagagag tcccattcta catgtcaata     49980
     ctgacaacaa tgaaatttct agtaaaagga aaatccgtcg actttataag tcgtgagggt     50040
     tcaagtccct ctatccccaa accctctttt attccctaac catagttgtt atcctttttt     50100
     tcttttatca atgggtttaa gattcactag ctttctcatt ctactctttc acaaaggagt     50160
     gcgacaagaa ctcaatgaat cttatgctat tcattaaata gatgatttct tttttatttc     50220
     ttttttttat ttattagagt agagtatcgg caaggaatct cgattattaa ttcgattttt     50280
     ttaagtatta ttaagtaagc catccacaat gcataggact acccctcccc atttcctaat     50340
     tttgaatgga atactttatt gattttttag tccctttaat tgacatagat gcaaatactt     50400
     tactaagatg atgcacaaga aagggtcagg atagctcagt tggtagagca gaggactgaa     50460
     aatcctcgtg tcaccagttc aaatctggtt cctggcacag aaaaaaagga tctaccgaat     50520
     agatattgat acaaatattt tgagatggat tggggtaaat attcattaaa aatctactta     50580
     gtctagagta agtagataaa tctctaaaca cttctttttc ttttaaaaat aaaaaagggt     50640
     tcaaatctct ggttcttttc tttatggtat agaaagaggt gagattaggt gcccttttct     50700
     tcattttgca tttcttatta attttgtatg ccgctattcc gaagaatatt ttttttattc     50760
     ttgcttatcc tactttccta gttgttctaa gtaatatgcg cggtacaaag ttcgtggtag     50820
     gaacttcttt gagtcattgt atttttctgt tcatacgaag gaaacaaata tgtgattttc     50880
     caaattggaa aatcgaaatg aagccctttt tgttcagtct atctggacct ttttgtataa     50940
     taggaattaa ttagaatatt atattctaag tatttcgttt cgtctaggaa cagaacctcc     51000
     aaatattcct tgacttgaat aaaatctgga attgtgttgt ataagtgaac atgaatttat     51060
     tatcactcaa tgagcatctt gtatttcata gaaattgggg gttatatagt ccttacgtaa     51120
     gggccagcct atccaacttt caggcattaa gatacgttta agacgtggat gattatcata     51180
     agaaattccc accatatcat aagattcgcg ttcttgaaaa tcggcacttc tccaaaccca     51240
     gaaaacagac gggattctag gattatcctt ttgggcaaag acttttatgc atacctcttc     51300
     tgggttatct ataccatact gtattctcgt aagatgatac acgctagcta aagatccacc     51360
     gggtgctacg tcataagcac attgggaacg taaataattg taaccatata catataaaat     51420
     gacagcaatg gaatcccaat cccccgcttt tatttgtaaa gtctcgactc ctcgatgatc     51480
     gaagcccaaa gacctatgaa ccacgtcatg tttaactagc caattagata accaaccctg     51540
     ctgcattgtc ttgatctctc cccctttgta taaatatttc acatttcaaa tgcaagtttg     51600
     aaagattgca ctgctctttc tttttctgca caaaagaacc cctcctaatt cactaatttg     51660
     taggaagata ctgaactttt ggatttgaaa aaagtttcag aagatatatc taaagtagat     51720
     ggtgattgat agagcaattc ttgttcgtaa gttccagtgt gagtactgcg ccgaacataa     51780
     agtttgtgac gggtagtaaa agatctattt ttcttttgac tttgacatag agttcgatcc     51840
     tcaattattt ctcgcgctat cttcttacga agttttgtta gggcatctat aacagcctct     51900
     ggtttaggcg ggcaacccgg caggtagacg tccacaggaa ttaacttatc aactcctcga     51960
     acagtactat aggaatctgt actgaacatg ccccctgtaa tagtacaggc tcccatagca     52020
     atgacgtatt tcggttcagg catttgctca tataatcgca ctaaagatgg agccattttc     52080
     attgttaccg taccagctgt taaaattagg tccgcttgtc taggacttga tcttggtacc     52140
     aatccataac gatcaaagtc gaatcgtgag cctattaatg aagcaaattc aatgaaacaa     52200
     caactggtac catataaaag gggccataaa cttgagagtc ttgaccaatt cgaaagatcg     52260
     tttagtgtag ttgaaataac ggaattagaa cttgtttggt cgagtaacgg aaactcaatc     52320
     aaactcataa ttgtctcaat ggaatctttt ccttcttttt tttttttttc tgaatattca     52380
     gttaagacca ttccaaggct ccttttcgcc atgcataaac taaaccaaca actaggataa     52440
     gcacaaaaat gaaagcttcg ataaaaacgg atacacccaa tacgtcgaaa ctcattgccc     52500
     aagggtagag aaagactgtt tccacatcaa aaacaacaaa aactagcgca aacatgtaat     52560
     agcgtattcg gaattgtaac caagcccccc ccatgggttc tatacccgat tcataactag     52620
     aaagcttctc tggtccttca ctaaccgggg ctaaaagtcc tgaaatccaa aataccaaaa     52680
     taggaataag gcttgctatt attagaaatg tccaaaaaat atcatattcg taaagcagaa     52740
     acataaatgt actcccatta atgtggaata ggcggaactg aattagtcaa ttcaagttga     52800
     cattgtcaat ttatccagaa cttctctctt ttcctcggtg aaacaagaat ctgttttgct     52860
     caaaccaaag gcaaggagcg cttactttag cctttgtttc ttttgtgata tgtcttcctt     52920
     aaggattcat ccaatgtaat ccccacttgc cttctttttg atttcccttc tatttagata     52980
     tgatatagac ctaattctta tacaaagaaa actctttcgc ttcactttgt ctcactttct     53040
     ctagaatctc tagaaaaaag aatagctcta ccctttagtt aatgatagtc agagactatt     53100
     aaataaaaaa gaaaatactt actactaatt agattagaac ctaattaaaa tcggatgatt     53160
     aatatataca tcctaatgag gagtaatact aaaaaaaaag aatttcagaa ttctgaaaca     53220
     gaatatcctg ttttattatt tactctttct ttttttcttt cgattttttc tattttattt     53280
     aaagtggatc gatttagata atgtatataa tgtatattta gataatgtat atgatagtaa     53340
     tatacttcaa acaaaatagg aattcgcaaa atggagaaaa tcgttgcagt cattatagga     53400
     aagtataggg agacttagag catatcctat ttgaaggagg atgaaattca aatcaggtaa     53460
     gcgatccttc cttctattga tttgatcaaa attctttttt cttttcctgt ctctctgatt     53520
     ttcgatgaat gagcctatgg taatgttttt atctctattc tatggcgcaa tcgaccgtcg     53580
     agtctataaa caagtactaa ataaggaaaa gaaaactata ctaaaggaaa cataagatat     53640
     ccatcctaaa atggaaaaaa agacgtatat attagggcta tacggattcg aaccgtagac     53700
     cttctcggta aaacagatca aacggattat tatcgaaatg attcgaactg tttcaaagac     53760
     ccaacatgca tttttctgca ttgggctctt tcatcaactg atgtaaagat cagttaattc     53820
     gccatagttt ttctttaggg aaagataata agatggctcc ctgtgctctg atttattatt     53880
     tgtcttatga tctatctagg aacaatacca aagtgtttca aaggaggatt accttgactt     53940
     aggtctgcct ccggcctaaa ttaaatcaac ctaagtgaaa tggagtctct atcgttccgc     54000
     tgcaagagtt tactatgaga cttcatacac cttaaagttc atagaacgaa aagaagtttt     54060
     ttggaggccc ttatcctcat tacgcctagc attgagtggg ctggatattt accttatcaa     54120
     ctagcaaatc aataggggtt ctatttgagt aagtacctga attggcacct gaatcggact     54180
     gaaccggctg tttgtcattg tcaggctact gttcttctat tctttcgaat ccatgaagta     54240
     agacattgat tttgcaacaa ggtcaattat gttcattgca taataagttc ccttgaaaag     54300
     cattggcgca cgtgtaaacg agttgctcta ccgaactgag ctatagccct tgtcagagat     54360
     atcttaacat atagataatt tcttgtcaag atgaatattc tctaatgcca gaggatatcc     54420
     ctttcatccg tttactatat aacataacca taccaataac ggaataacat aacataaaca     54480
     taccaataat ggagcggtat tgcttataaa aaggattcaa tctataatcg atcgaagtaa     54540
     tggggcttct tttgtggtga taaattgcct acttaactca gtggttagag tattgctttc     54600
     atacggcggg agtcattggt tcaaatccaa tagtaggtag gtaggtagaa aaattactag     54660
     atagcattgg acttacttcg cttcgctatc taataacttt ttctaccctt ctttcctttt     54720
     tctttgtatc aacgaaacct ttggattgtc ttcaattgga tgggggaatc caattgacag     54780
     cctcgactcg tatcctagct cgtctgagag ctagcttcgc ttcaaccaat tctttcgtac     54840
     cctcagcttt actcaagtta gcttcggcta tttcaagtgc ctgttgagct tcttctggat     54900
     caatgtcact acccagttct gcatcatttc ctaaaatgat gatctcatta ttaactattc     54960
     tcgcaaaacc actccacaga accgccgtta accattggtc gttgaggagg cgtattctca     55020
     aaggacccat atctacagct gtgttaatgg gggcgtggtt tggtaataca ccaatttggc     55080
     cactattagt agataaaatg atttctttca cttcacaatc ccaaataatt cgtttaggag     55140
     tcagtacata aagatttaat ttcatttctt caatttgctc tcctcttcta agtttatagc     55200
     tttcgtgcta gcttcatcga tgttccccac taaataaaaa gcctgttcgg gtaggccgtc     55260
     taattctccg gaaaggatta gttgaaatcc cctaattgtt tctgcaagac caacatactt     55320
     tcctggagaa ccagtaaaaa cttctgccac aaagaacggt tgtgataaga accgctcgat     55380
     ttttcgtgct cttgctacag ttaaacgatc ctcctccgat aattcatcca atccaagaat     55440
     tgcgataatg tcctgaagtt ctttgtaacg ttgtaaagtt tccttaactc tttgcgcagt     55500
     ttcataatgt tcgttgccaa cgatccgagg ctgtaacata gttgaggttg aatctaaagg     55560
     atctactgcg ggataaatac ccttggaagc taatcctctg gaaagtacgg tagtagcgtc     55620
     caaatgtgca aatgttgtgg caggagcagg gtcggtcaaa tcgtctgcag gtacataaac     55680
     tgcttggatc gaagttatag atcccttttt ggtagaggta attctttctt gcaaagaacc     55740
     catttctgta ctaagggtag gttgataacc cactgcggag ggcattctgc ctaataaggc     55800
     ggatacttcc gatcctgctt gaacaaaacg aaagatatta tcgatgaata aaagcacgtc     55860
     ttgcttatta acatctcgga aatattctgc catagttagg gcagttaaac caactctcat     55920
     acgagctccc ggcggttcat tcatttggcc atagactaga gctacctttg attcctcaat     55980
     atttttttca ttaattactc cggattcctt catttccata taaagatcat ttccttcacg     56040
     agtccgttcc cctactccgc caaatacgga tacgcctcca tgagctttag caatgttatt     56100
     gattaattcc atgatgagta ctgttttacc tactcctgcc cccccaaaca gtccgatttt     56160
     tcctccacgt cgatagggag ctaaaagatc gaccacctta atacctgttt caaagataga     56220
     taatttcgta tctaactcga taaaggcagg cgcagatcta tgaataggga atgttgcact     56280
     agtatccaca ggacccaaat tgtcaatagg ctccccaaga acgttaaaaa ttcgtccgag     56340
     agtagctcca ccgactggaa cactgagagg agttcccgtg tcaatcactt ccattcctct     56400
     catcaacccg tctgtagcac tcatagccac agctctaact cgattatttc ctaataattg     56460
     ttgtacctca caagtcacat taatttgctt atcggcagtg tctcgactct tgactatcaa     56520
     agcattataa atattaggca acttgcccgg gggaaaagtg atatccagca cgggtccaat     56580
     aatttgatca atacgcccta cgcttttttc ttcaattgtg gaaaccccgg gacgcgaagt     56640
     agtaggattg gttctcataa ttatcacata attttcaaaa aaaaaggaat ttgtcgaaat     56700
     tttttttttc ttgttgaata atgccaaatc aaaaaaaata tccaaaaatc caaaagtcaa     56760
     aaggaaatga attagttaat tcaataaaaa agaaaagggg actcgcactt gatttcgttg     56820
     cccaagcgaa tcccattcaa ttgtttactt atggaatgag tccgttggaa agttcaatca     56880
     attttttttc atataaattt cgccttttgt gaaggatctg tgcctactct actttcctat     56940
     ctaggacttc gatatacaaa atatatacta ctgtgaagca tagattgctg tcaacagaga     57000
     attttcttag tatttaggta tttagattca aaatatcaaa ggggcctatt aagaactttt     57060
     aaaattgtaa aataaagatt agggattggt ttgggttgcg ctatatctat caaagagtat     57120
     acaataatga tggatttggt gaatcaaatc cacggtttaa taacgaaccg tgttaactta     57180
     ccataacaac aactcaattc ctatcgaatt ccttcctatc gaattcctat agtaaaattc     57240
     ctataggata gaacgtacac agggtgtaca cattatatat gaatgaaaca tattcattaa     57300
     cttaagcata ctcctttttt tatttaatga gttgatatta attgaatatc tttttttttt     57360
     agatttttgc aaaggtttca tttacgccta atccatatcg agtagaccct gtcgttgtga     57420
     gaattcttaa ttcatgagtt gtagggaggg acttatgtca ccacaaacag aaactaaagc     57480
     aagtgttgga tttaaagctg gtgttaagga ttataaattg acttactaca ccccggagta     57540
     cgaaaccaag gatactgata tcttggcagc attccgagta actcctcagc tcggggttcc     57600
     gcctgaagaa gcaggagctg cagtagctgc ggaatcttct actggtacat ggacaactgt     57660
     ttggactgat ggacttacca gtcttgatcg ttacaaagga cgatgctatc acatcgagcc     57720
     cgttcctggg gacccagatc aatatatctg ttatgtagct tatccattag acctatttga     57780
     agagggttct gttactaaca tgtttacttc cattgtgggt aacgtatttg gtttcaaagc     57840
     cttacgcgct ctacgtttgg aggatctacg aattccccct gcttatgtaa aaactttcca     57900
     aggtccgcct cacggtatcc aagttgaaag ggataagttg aacaagtacg gtcgtccttt     57960
     attgggatgt actattaaac caaaattggg attatccgca aaaaattacg gtagagcgtg     58020
     ttatgagtgt ctacgcggtg gacttgattt taccaaagat gatgaaaacg taaactcaca     58080
     accatttatg cgctggagag accgttttgt cttttgtgcc gaagcaattt ataaagcaca     58140
     agccgaaacc ggtgaaatca aggggcatta cttgaatgcg actgcaggta catgcgaaga     58200
     aatgattaag agagctgtat ttgcaaagga attaggggtt cctattgtaa tgcatgacta     58260
     cttaacagga ggattcaccg caaatactac tttgtctcat tattgccgcg acaacggcct     58320
     acttcttcac attcaccgag caatgcatgc agttattgat agacagaaaa atcatggtat     58380
     gcatttccgt gtattagcta aagcattgcg tatgtcgggg ggagatcata tccactccgg     58440
     tacagtagta ggtaagttag aaggggaacg cgaaataact ttaggttttg ttgatttatt     58500
     gcgcgatgat tttattgaaa aagatcgttc tcgcggtatc tttttcactc aggactgggt     58560
     atccatgcca ggtgttatac cggtggcttc agggggtatt catgtttggc atatgccagc     58620
     tctgaccgaa atctttggag atgattccgt attacaattt ggtggaggaa ctttaggaca     58680
     tccttgggga aatgcacctg gtgcagcagc taatcgtgtg gctttagaag cctgtgtaca     58740
     agctcgtaac gaagggcgcg atcttgctcg tgaaggtaat gaaattatca aagcagcttg     58800
     caaatggagt gctgaactag ccgcagcttg tgaaatatgg aaggagatca aatttgatac     58860
     tttcaaagcg atggatacct tatagatata agtagataaa actagatata aagaaggtct     58920
     aaataaaata aaaaagaaga aaaatagaaa gagaaaaaat aagttaagaa atgcagtaat     58980
     tcttctttat tcttctgatt gattgcaatt aaattcggct caatcttttc taaaaaaaag     59040
     actgagccga atttaaatag atcttgatac gatcatgaga cttgacaaat cgagattctt     59100
     ctattctata tatctagaat atagaaaggt ataatacaat aaacaaatct aaataaaaat     59160
     atagtattat cgtacgataa tggaatcaaa tacgcagtat ttacagaaaa gagtcttcgt     59220
     ttattgggaa agaatcaata tacttttaat gtcgaatcgg gattcactaa gacagaaata     59280
     aagcattggg tcgaactctt ctttggtgtt aaggtagtag ctgtgaatag ccatcgacta     59340
     cccggaaagg gtagaagaat gggacctatt ctgggacata caatgcatta cagacgtatg     59400
     atcattaccc ttcaaccggg tattctattc cacttctacc ctttaattta aagggtattc     59460
     tgaaagaagt atttctttta ttttcacaat agctttcttt tgaatccaat ttcaagttcg     59520
     attagaagga tagaaaggcg atgagaatgg gaaaagaaaa attcattatt ttattttaat     59580
     gagttcccct ttttagttcc ccttttttgc aattttctta ttttcaattc cattcatttt     59640
     ttttatagaa tactttttta ttctatatct ataaaaaaaa tagtattcta taaaaaatct     59700
     ttattttgta aactcaaaaa tacaatagtc aatattcctt ataatagata tacttaatta     59760
     tatcataaga atcttaagat atatttcgaa tagatagaaa tagtaaattt gaattgagac     59820
     acatattcta tgacagatct taacttaccc tctattttcg tacctttagt aggcttagta     59880
     tttccggcaa ttgcaatgac ttccttattt ctttatgtgc agaaaaataa gattgtctag     59940
     aaacgacggg gccaaatttt ctcaatgtat ttccaggatc ataatacaga tatttttttg     60000
     tgtaagtagt ataatatgat agggtatgta gctctttcta cacacaaatg aaaaacgtct     60060
     atggatgcag atataagcta cgagcataaa tgcatgcata tgcgtagccg actatagcga     60120
     gttttttttt ttaagtggat ccactaattt ttttgaatag aaagtcaatg tatctaacca     60180
     attatttcac aggagtacta gctactgaag gctatttcag aatcaaaaaa agtaaagtca     60240
     aaatcattta gcttattctc tcaatttcaa ttgaccgcta ctggatttag tatatctaat     60300
     atgaattggc gatcagaaca catatggata gaacttctaa aaggttctcg aaaaagaggt     60360
     aattttttct gggcctgtat tctttttcta ggttcattag gattcttagc ggttggggct     60420
     tccagttatc ttggtaagaa tatgatatct gtacttccat ctcaacaaat tctttttttt     60480
     ccacaggggg tcgtgatgtc tttctacgga atcgcgggcc tattcattag ctcctatttg     60540
     tggtgcacta ttttatggaa tgtaggcagt ggttatgacc gattcgatag aaaagaggga     60600
     atagtgtgca tttttcgttg gggattccct ggaataaaac gtcgcatctt ccttcaattc     60660
     cttgtgcggg atatccaatc aattagaatt caggttaaag agggtcttta tcctcgtcgt     60720
     atcctttata tggaaatccg gggccagggg gtcattccct tgactcgtac tgatgagaag     60780
     ttttttactc cacgagaaat tgaacaaaaa gctgccgaat tggcctattt cttgcgtgta     60840
     ccaattgaag tattttgagt accaattgca attttttgca attgtaaggg gattttgagt     60900
     atttatctaa aggaagggac aaacgaggat aagagaaaat tgcttcgaat ttgttttgtc     60960
     caagtgagat atatggcata ctattcttcc atttttatat gaaaggcctt ttttttattt     61020
     ctctattcca ctccatttag atctaagaaa gaacccaata caatgaaatt tcactagtat     61080
     acaaaaagag aaatagatac aaatacaagg tctcaaacct tgttatagaa tttttgcttc     61140
     aaagaaaaga aatatcatat atattcagca aatgaaatag agtcggcgaa tgaagcggat     61200
     tcattaacaa ctcaatttac agatcaaaaa tgaaaaaaaa gaaagcattg ccttctttct     61260
     tatatcttgt atttatcgta cttttgccct ggggagtctc tttctctttt aacaaatgtc     61320
     tggaactttg gattaagaat tggtggaata ccaggcaatc cgaaactttc ttaactgata     61380
     ttcaagagaa aaggattcta gaaggattca tagaattaga agaacttttt ctcttggacg     61440
     aaatgataaa agagaaaccg aagacacatg tacaaaaact tcctatagga atacacaagg     61500
     aaataataca attggccaaa atagataatg aggatcatct ccatatcatt ttgcatttct     61560
     caacaaatat aatctgtttg gctattctaa gtggttcttt ttttctgggt aaagaagaac     61620
     ttgtcatttt gaattcttgg gttcaggaat ttttctataa cttaaatgat tcaataaaag     61680
     ctttttttat tcttttagtt actgattttt ttgttggatt tcactccacc cgcggttggg     61740
     aactactaat tcgttgggtc tacaacaatc ttggatgggc tcctaacgag ctaattttca     61800
     ctatttttgt ttgtagtttt cctgtgattc tagacacgtg tttgaaattt tgggtctttt     61860
     tttgtttaaa ccgtctatct ccttcacttg tagtcattta tcattcaatt agtgaagcat     61920
     aaactcactc atttgatttc ctaatattaa tcaaattagc atatttcttc ctttagaaag     61980
     aaagcccttt tcctttttaa caaaattctt tctatttcta cctgctcaag gtattcatca     62040
     ttctagtaca actattgcag tagaatgaca acagactcgt gtatagggaa ctagattagc     62100
     ttagctacct atctaattta ttgtagaaat tccgggatcc gcgattggac atggaaaata     62160
     gaaaaacttt ttcttggtta aaggaacaga tgattcgatc gatttctgta tcgatcatga     62220
     tatacgtaat aactcgcaca tctatttcaa acgcatatcc catttttgcg cagcagggtt     62280
     atgaaaaccc gcgggaagca actggacgaa ttgtatgtgc caattgccat ttagctaata     62340
     agcctgtaga tattgaagtt ccccaagcag tgcttcctga tactgtattt gaagcagttc     62400
     ttcgaattcc ttatgatatg cagctgaaac aagttcttgc taatggtaaa aagggagggt     62460
     tgaatgtggg tgctgttctt attttgcccg agggattcga attagcgccg cccgaccgta     62520
     tttctcctga gttgaaagaa aagataggaa atctctcttt tcagagttat cgtcccaata     62580
     aaaaaaatat tcttgtgata ggcccagttc ccggtaagaa atatagtgaa attgtctttc     62640
     ccattctttc ccccgatccc gctacaaaaa aagacgttca tttcttaaaa tatcccatat     62700
     atgtaggggg aaaccgagga aggggacaga tctatcctga tggtaccaag agtaacaata     62760
     cggtctataa tgctacgtca acaggtatag taaaaaaaat actacgtaaa gaaaaggggg     62820
     gatatgaaat atccatagtg gatgcgtcgg atggacgcca agtgattgat attatacctc     62880
     ccgggccaga acttcttgtt tcagaggggg aatcaatcaa gcttgatcaa ccattaacaa     62940
     gcaatcctaa tgtaggaggg tttggtcagg gggatgcaga aatagtgctt caggatccat     63000
     tgcgcgtcca aggccttttg ttcttcttcg catctgttat tttggcacaa gtttttttgg     63060
     ttctcaaaaa gaaacagttt gaaaaggttc aattgtacga aatgaatttc tagatcctgg     63120
     gatttcttac catcaagtta gaaaaaagcc tcgatttctg gaattcctta tttctatctc     63180
     atgcaaaaga agaggatcca aggcaaagac gagaacaata aaagcaacaa gtccttttag     63240
     gaggaattgt gggtcttctt aatcctctat tgggcacaag aaaaaggcaa aaaagccttt     63300
     ttcttgtgtc gattcttctt gtatcgaagt aagaatcatt tttcttctta tttgttttgt     63360
     caaagattac tatttattct ttattcgggt ctgtcttttg gacttccttt gcttaggttc     63420
     gggcgcggta gtggacaaac agagggaaag aaagtatggc ggggggcaaa tttcttgtga     63480
     gcaaatagaa ttgcttgact ttttcaatta agttcaactt tgaacttaca gaaattttgt     63540
     aaaaaaaaat ctataccttc ccatggaagg gtggttttga tttttaggct agttgagtag     63600
     ttttgattaa ggttttatta gtttattact cgaaactaaa tcaacgattt gcaggatact     63660
     tccttcatgg aataaaatac tggaacctct cccctctttc ttgttgcttc ataagagtga     63720
     atccatttta tgggcgaaag gcgggggctt taaatcgacc gatggattgc ttcactcact     63780
     aacatcatta acaaactaaa gaataaatac agggattcca accatcagag caaaggtttt     63840
     ctctttgtta tttttacaaa tagaaatagg taaccaattt ctagattatg gaataaaacc     63900
     gcgttataac aataagaatt ccgcgggccc tttccgctct aatcagataa aggggagtaa     63960
     ggacccgcta agttcctact ttttcatgtt tacaatctgg atcctccgat tactatagag     64020
     atgaacccaa tccagaatac gaaccgtaaa agaaaacacc tattaaacca atcacaagaa     64080
     taccagttac agtacctatc agccaaagag gaattcttcc agtagtatcg gccatttccc     64140
     ctactttcct ccacattttc tcaagtggtc atgctagaga caaaaacagt catggatagt     64200
     tataaagatg gtatccttcc aaatgggata agagaattct tactactctc tttctttctc     64260
     tcaattgaag aagtaattgg aaaataaaac agcaagtaca aaaatgagta ataaacccca     64320
     gtatagactg gtacgattca attcaacatt ttgttcattc gggtttgatt gtgtcatagt     64380
     tctatagttg gaatttggtt tatcgttgga tgaactgcat tgctgatatt gatcccaaga     64440
     aaaaaaccgt gggtacagct aatccgtgaa cagccagcca tcgcactgta aaaataggat     64500
     aggttcgatc tatggtcatt gggggcctcc taaaaggatc tactaaattc atctagttgt     64560
     tctaaagaat caaaacggtc ggttattaat ggaattcctt gtcggctttc cgtgaaatac     64620
     tcgtttggtc gaggacttcc aaacacgtca taagctaaac ccgtactgac aaataaccaa     64680
     cccgcaatga atagggaagg tatagtaatg ctatgaataa cccaatatcg aatactggta     64740
     ataatatcag caaaagaacg ttctcccgtg cttccagaca tgctgagctc ccaaaatttt     64800
     tattcaaaaa aggaattgat tccgtaaaag atgggatcca ccagtaaata gaaaattact     64860
     gatatttcat ccttgtgaga ttgtcaattt tgtaccaaag gtgtattttg agtataccga     64920
     attagtatag ctatccttcc tatggcacag caatccagtt ttgcttggtc ccgaaacaga     64980
     attccttttt tctctttttt gttccttgtc tataggaaaa ttacatgtta ttcaaggcat     65040
     caatagaacc ccacaatttt tggggtccta cttattttca ttgtcttcgg aatagtagaa     65100
     taatttaatt tggaatagcg gccaagatct tgggaaaacc taagttaatg attaataaga     65160
     taaagaattt aggaaggata ttctcatatt gacgcaatac aaagataagt atatgcaaaa     65220
     tctatccctt tttagttaaa ggaatttaat tggttagcat aaaataatat ctaataaata     65280
     gaaaatcgaa tagtggataa tccgttatga aagaaacgga atacattctt tgaagaatca     65340
     agattcgtaa tcaatccttg tcttgtttgt tggattaggt ctaactttct tgaccaaaca     65400
     gcaagcatgg aactttacaa gaagaactta aaagaaaagg ataattgaag taacttcgaa     65460
     tcaacttttg ttggggttca aaaaacgaat aaaaaaaaat aaaaaaaagt aaattcaagg     65520
     aatagttccc tttttgaggg ggcccctcgg gggtcgtgga atgcttttct tctcctctta     65580
     ttccatatgg aatacaatga gttaaaataa gaaggaatag gggaatattc gaccgtttgc     65640
     tccaaaaaga ggatgaaatc catcctatta aaaaagaaat aatccgaaat agaaagaatt     65700
     tcttttttca aattcaattc tttatttatc ttttattcca aaattccccc gaaaatccaa     65760
     tttcattttt cactggcgtt agatgatcta gttcttaata ttattagttt acttaactga     65820
     cagattccac aacaaatctc ttgattcgga attagggact catgttccgt ctgatgaatc     65880
     gattttctct tttttttaca cttctgtatc tcactctatc ttgaacttaa acttaggtaa     65940
     gtgctttacc aacattatgt agtgtagtaa aaaaaaatgg aatttaaccc cttcatgctt     66000
     actataacta gttatttcgg ttttctactg gctgctttaa ctataaccct agctctattt     66060
     attggcttga acaagatacg tcttatttga aatgaattga atgaatagaa gaatctttct     66120
     tttggattcc tggtactcta aactcttttc cacactaatt accaattctt ttcttggtca     66180
     ttgagattcg tgggtagttt agactattat ttagagatag atcgtacctc tttttttatc     66240
     ccctcgaaca aatcgaaatg attgaagttt ttctatttgg aatcgtctta ggcctaattc     66300
     ctattacttt agcgggatta ttcgtgactg cgtatttgca atacaggcgt ggggatcagt     66360
     tggatctttg attgagtaat atttcttttt tgattgacct cctctctggt ctggaggagg     66420
     tcaaattgga gttgcaattc tactttgttt tttttttaag ttattttagt ttcgacataa     66480
     gatatatgga atcacgctct gtaggatttg aacctacgac atcgggtttt ggagacccgc     66540
     gttctaccaa actgaactaa gagcgctttc aaaacaaaaa aaaagaaaat ccttttctat     66600
     tcctaacgtg tctcacgtcc gtatagtatc cacaaattca agttataccc actttacttt     66660
     aattgatctc cccactactg cccataaaga agagataatt aataggtagg gatgacagga     66720
     tttgaacctg tgacattttg tacccaaaac aaacgcgcta ccaagctgcg ctacatccct     66780
     tttccaaatt gttgtacaat gccattgtac acaattcctt tcttgttttc cacatcgtaa     66840
     ttttcttcta tttctttatc catatagaac tttcttgtca tttcttgttt ttggtctcat     66900
     ataatcaagg aagggtataa actaaaatcc agtcaaattt cacctataaa agaaagacta     66960
     ctattcctta gtaatgtata ggaagaaggg gtcatctttt ttagggatag gaaaatctcg     67020
     tctatacggt tcattctata tatatagaat atttcttttg tttttttagt taggaatttc     67080
     gcctaaacaa aagaaataca aaggatcttg ggcaagagta tctgatcata tatgtattcc     67140
     aatacggaag gaggattttc aatgcgggat ataaaaacat atctctctgt agcacccgtg     67200
     ctaagtactc tatggtttgg ggctttagca ggtttattga tagaaatcaa tcgtttattc     67260
     ccagatgctt tgtcattccc ttttttttaa ttctagttat tcctatgcaa gagatagaat     67320
     tcttcgtgac atgacgaaaa ttttcccttt ttgaattctt ttttagtata tgaagcaaaa     67380
     agaaagaaaa gatggataag gattgtattc tttaattatt tctctatgtt ttattactta     67440
     atttatgatt tacgaatttc aaaatttttt ttttattcta ttggattgga tttgttcgag     67500
     aattcgaaga attacaacaa aatctttaga aatcacattt ttagttagga acttctatgg     67560
     attttattct tcttcttttc ttgggatcca aaatagaaga ataaaagaat aggtataaga     67620
     attaagttaa gtcgatccaa aaaggaaagg aggttcatgg ccaagggcaa agatgttaga     67680
     atccgagtta ttttggaatg tattagttgt gttcgaaagg gtaccaataa ggaatcgacg     67740
     gggatttcta gatatagtac tcaaaagaat cgccacaata cgcccggaca attagaatta     67800
     agaaaatttt gtcgttattg tcgaaagcat accactcata atgaaataaa gaaataggag     67860
     catcgtgtgt tcgatttttc caaagaacag aaagagtaag aacttcttat taaatatata     67920
     gaacatagat agaatacaaa atacaaatca actaatctga ttttaggtag atattatttc     67980
     atatgtatag agggttttta tttttatata tttggatttt ttatattttt attttttata     68040
     tttttatata gtatattaat caaataatat atggaccaaa gaaagactac ttcttctggt     68100
     tctggatcaa aaattaataa aataaagaaa tctttttttt ttttcaaatt tttaaataag     68160
     gaataaatca tgtatatatc taaacaacct tttcgtaaat ctaagcaacc ctttcgtaaa     68220
     tccaaacaac cttttcataa atctaagcaa ccttttcgta aattcaaaca accttttcgt     68280
     aaatccaaac aaccttttcg taggcgttct cgaataggcc cgggggatcg aattgattat     68340
     agaaacatga gtttaattaa tcgatttatt agtgaacaag gaaaaatatt atccagacga     68400
     ataaatagat taaccttgaa acaacaacga ttaattactc ttgctataaa acaagctcgt     68460
     attttatctt tcttaccatt tcgtaactat gagaatgaga agcaatttca agcccaggca     68520
     atttcaataa ttactggtcc tagacacaga aaaaatagac atattcctca attaacacaa     68580
     aagttcaatt ccaatcgaaa cttaagaaac tccaaccaga atttaagaaa caacaatcga     68640
     aacttaagtt ccgattgttg atgttttatt cgaaaggctc agactcatat ataaagaaag     68700
     taatccaatt ttgattcttg tgtttgttat aagaaagaaa aatgggaaaa aagaaatagt     68760
     ttttttattt attgcaacat gctcgttgat tcctaccact taatcttaat ttattgtatc     68820
     ttcccggagt tccctctccg ggaattcggt tttaattatt cctgtatatt acttttttat     68880
     cctttaattg atagtcctta ttttattgga aatcgtgtaa agattatttg gatttaatac     68940
     agctacttgt gcaagcattt tacgattaag aatcaattcc ttcttggaca gattgtgtat     69000
     taatttacta taactattga atacgttata tacccgtgtt gctgcgttta tccgagtgat     69060
     ccacaaacga cgaaaatccc tcttttgcct gcctctatct cgatgagaag aaacaaaagc     69120
     tcttcttact tgttgagtaa tcattcgatt aagtcttaaa tgagcccctc taaagtttga     69180
     ggcaaatgaa cgcatttttg ttcgtcgtct ccgagctata tatcctcgcg gaactctggt     69240
     cattgaatca aattaacctt aatgaataac taatgatttc tcttctttta accctctttt     69300
     ttcccattaa taactaaacg gattattccg atatataaaa tattaattcc aatggctttt     69360
     gctactataa ccttcccaac cacgattttt tattctattc agttatttcg catagaaata     69420
     acaaattcta acgatactaa aaaaacagtg ggttccatcg tttttatggt tcccttttaa     69480
     acggcgaggc cctctctata caccggagcc ctttctttca tttcatcaaa aggtattgtg     69540
     aacttgtata gttcacattc tttggctcta cctatccatt atagagtaaa taactctttt     69600
     cacaataaga gttattcata cagtgacggt atttaattat gaaagttggc taagtagctg     69660
     accctttagt ccgttctttt aagataaagg agcataagcc tttttctttt tattactatt     69720
     tcctccgctt aatggataac catttgttac caatggggga attgcttctt ccaatctaga     69780
     tgattggatt tgcaccaaag gaaaccataa attccatata ccatagaaat ctaggataga     69840
     gcttctctat cctattcatt ggtaccgatc atggatactt caaaaatttt attatttgtt     69900
     tgaactcatg atctgaacga gtcgcacata caccctagca catgttcctc gacgctgagg     69960
     acatccctta agcgcggccg attttctagc atttcgtatt ggctgtcttg catttctaat     70020
     aagttgttta accgttggca tgtcgtatgt atatataaaa tggattggtt tagatcgatc     70080
     ttaacctgat gattcatcat catgaagtat ttctattttc tatagcataa aacccgaatt     70140
     taggtttgaa ataaatttac aaggaatcca cccactacca atccttaaac atttctggaa     70200
     accacactgg atcagtatcg cagtgctcgt caatcatttc atcccctaca atatcgacaa     70260
     gtccataagc tttggcttcg tctgctgaca taaaaacatc cctttccatg tcttcggata     70320
     caacccaaaa aggcttgcct gttcttagtg cataaaccct tgtgatcatt tcgcgaactt     70380
     tgtgtaactc ttccacttct agtaaaaatt ctggtgtcct tgcccgataa taagcactag     70440
     caggttggtg aagcataatc ctagcgtgag ggaatgctat acgcttggtg ggttctcctc     70500
     caagcagaat gaaggaggcc atggacgcgg ctattccgag gcatattgta tatatatcag     70560
     gtgtcaccgt ttgcatcgta tcaaaaatcg ccattcctga gattagccac ccgccagggg     70620
     agtttataaa caaaaaaata tcgctatttc catcttctat actgagatat accatcagac     70680
     ctgtaatatg attcgtgatc tcgcaacgaa tctcttgacc taaaaaaagt gtcctttctc     70740
     gatacataac attgtataag tcaacccaag tcgcttcttc atctccggga atccggtaag     70800
     gtacttttgg aacaccaatg ggcatattag attaatatta ttaaatttaa gtaaaaaaac     70860
     tacactttaa tatggaaacg taagaatgga agagaaagaa agaatccgca gtttattatc     70920
     ttcatttttt tcttattcta taagaatact atagattcta ttaatacata gattgaaata     70980
     atacatagat tgaaagattc tacatataag gaaggtaaga cagattgaat aaagaaaaag     71040
     gaatccgtga ttcgaatgat aaacaaagag ggatgaagga tctattcttc gtttttccaa     71100
     atagcccaag ctacccattg catattggca cttatcgagt atagaataga tctgcttctc     71160
     tttcttctta caaacagaat tggcttgtta tttttaatgg aatgaaataa atattcacgc     71220
     tttctgacat agaatcccct agaagggtta ggtacataga atatgtatgg acagtctttt     71280
     ccaatgcgat aaaataaagc gacatcgtgt ctatttttct ttgctaaagg ggtatttcca     71340
     tgggtttgcc ttggtatcgt gttcatactg tcgtattgaa tgatccgggt cgattgcttt     71400
     cggtgcatat aatgcacaca gctctagttt ctggttgggc tggctcgatg gctttatacg     71460
     aattagcagt ttttgatccc tctgatcctg ttctggatcc aatgtggaga caaggtatgt     71520
     tcgtcatccc cttcatgact cgtttaggaa taacgaattc gtggggtggt tggagtattt     71580
     caggaggaac tgtaacgaat ccgggtattt ggagttatga aggtgtggca ggtgcgcata     71640
     ttgtgttttc tggcttgtgt ttcttggcag ctatctggca ttgggtatat tgggacctag     71700
     aaatattctg tgatgagcgg acgggaaaac cttctttgga tttgcccaag atctttggaa     71760
     ttcatttatt tcttgcaggg gtggcttgtt ttggctttgg tgcatttcat gtaacgggtt     71820
     tatatggccc tgggatatgg gtgtccgatc cttacggact aactggaaaa gtacaagctg     71880
     taaatcctgc gtggggtgca gaaggttttg atcctttcgt tccgggagga atagcttcgc     71940
     atcatattgc tgcgggtact ttgggcatat tagcgggcct attccatcta agtgtccgtc     72000
     cgcctcaacg tctatacaaa gggttacgta tgggcaatat tgaaactgta ctttccagta     72060
     gtatcgctgc tgtttttttt gctgctttcg tagttgccgg aactatgtgg tatggatcag     72120
     caactacccc aatcgaatta tttgggccta ctcgttatca gtgggatcag ggatactttc     72180
     agcaagaaat atatcgaaga gttagcgatg ggttagccga aaatcttagt ttatcagaag     72240
     cttggtctaa aattcccgaa aaattagcct tttatgatta tattggtaat aatccggcaa     72300
     aggggggatt attcagagca ggctcaatgg acaatgggga tggcatagct gttggatggt     72360
     taggacatcc cgtctttaga gataaagaag gacgcgagct ttttgtacgt cgtatgccta     72420
     ctttttttga aacatttccg gtagttttgg tagatgaaga gggaattgtg agagcggacg     72480
     ttccttttag aagagcagaa tccaaatata gtgttgaaca agtaggcgta acggtggagt     72540
     tctatggtgg cgaacttaat ggagtaagtt attctgatcc tgctactgta aaaaaatatg     72600
     cgcggcgtgc tcaattaggg gaaatttttg aattagatcg agctactttg aaatcagatg     72660
     gtgtttttcg cagcagtcca aggggttggt tcacttttgg tcatgctacc tttgctttgc     72720
     tcttcttttt cggacacatt tggcatggcg ctcgaacctt gttccgagat gtttttgctg     72780
     gtattgatcc agacttggat gctcaagtgg aatttggaac attccaaaaa gttggagatc     72840
     caactacaag gagacaggca gcctgatacc acattgctat ggtatctttc acctctcttt     72900
     tttgtttgat ttgacatgag gaacatctcc tgtcctttct ttgactcttt ttcttttttt     72960
     atatgggaaa tgatcccaaa tgataagtga ataggtgtgg aagttataat tgtaaataaa     73020
     ccaggatcga atctatggaa gcattggttt atacgttcct tttagtttcg actttaggga     73080
     taattttttt cgctatcttc ttccgagaac cacctaaggt tccgactaag aaatgaaatt     73140
     ttaattgaag gaaagaaata atttaattga agtaagaagt cccccggagg ggagacttct     73200
     tacttcaatt agtccccgtg ttcttcgaat ggatctctta attgttgaga gggttgccca     73260
     aacgcggtat ataaggcata cccagtaaag cttacaagta aaccagatat ggagatggcg     73320
     actaaagttg ctgtttccat ttttatagaa tttcaagatt acaatggatc tatgaaaaga     73380
     tcgtgtattt acaactacaa cggaatagta tacaaagtca acaccaatga ttaaatagaa     73440
     tttatggcta cacaaaccgt tgaagatagt tctagaccta agccaaaacg gactggcgca     73500
     ggtagtttat tgaaaccctt gaattcggaa tatgggaaag ttgctccggg ttgggggact     73560
     actcctttta tgggggtcgc aatggcttta ttcgcgatat tcctatctat aattttagaa     73620
     atttataatt cttctgtttt actggacgga attttaacga attaggtttc tactaactaa     73680
     aactatgact tcatagtttt cccatccaaa aaaagccttt ctactttaag ctccacattt     73740
     ctagacattc tggtagttcg accgtggatt tttttgtttt ggtatttctg gaatatgagt     73800
     gtgtgacttg ttagaattga tcctattgat aatacataga aagggcctgt tatctctatc     73860
     aagatgattc taattcgtcg gatattattt attctagtat ctggaacacg aaatacatag     73920
     agtggatcaa aaaaaaaagg aactatgatt catactcact atttagacct cgcaaccaga     73980
     ctgaaaaaaa aaattcaagt agttcttaat aaaaaaagaa attttcttcc ttccaatttt     74040
     gtttgcccaa aagagaactc ttttctcttt caataaatga tcatcaagcg gttcttattc     74100
     gaagaaccct tgccttttgt ttatcttgag actcaatcat cgtggctcta gtatgaatct     74160
     aaggttttaa ttgaactgat tcataggatc gcaacaagat aatttctatc agaaaaccac     74220
     tagaaatttt tattttcttt tttgactagt caaaaaagaa aataaataaa aaatagggaa     74280
     gagaaaagtc aagaggcctc taatgatcaa cataagggaa agaaagacag atgagccaac     74340
     ttgagatttt ttggcattat tatcacaaag aagaaattct ggatttttct tatttcatat     74400
     cttcaaggca aatcgatcca ataccgtggc tgatggagtt ttgaaccttt ttttctaata     74460
     tccgttgaaa atttgtgtat ttttgcttga gccgtacgag atgaaatttt catatacggt     74520
     tctcggaggg ggagtcgggc tagttaccta tctcaataaa gtatatgatt ggtttgaaga     74580
     acgtcttgag attcaggcaa ttgcggatga tataactagt aaatatgttc ctcctcatgt     74640
     caacatattt tattgtttag ggggaattac acttacttgt tttctagtac aagtcgctac     74700
     cggttttgct atgacttttt actaccgacc caccgttaca gaggcttttt cctccgttca     74760
     atatataatg acggaggcca actttggttg gttaatccga tcggttcatc gatggtcagc     74820
     aagtatgatg gttctaatga tgatcctgca cgtatttcgt gtgtatctca caggtggatt     74880
     taaaaaaccc cgtgaattaa cttgggtcac aggcgtggtt ttggctgtat tgactgcatc     74940
     atttggtgta actggttatt ctttgccttg ggatcaaatt ggttattggg cagtcaaaat     75000
     tgttacaggt gtacccgaag ctattccggt aatagggtcc cctttagtgg aattattacg     75060
     tggaagtgct agtgtgggcc aatccacttt gactcgtttt tatagtttac atacctttgt     75120
     actacctctg cttactgccg tatttatgtt aatgcacttt ctaatgatac gtaagcaagg     75180
     tatttcgggt cctttatagg gaaggcatat catagagaat tctaattctc atatatcata     75240
     tcgggtaggt tgtggtattt cattgctaca aacatgggtt attgtaaaat aagacatgtc     75300
     atttggatac ttctcttcaa cttcgaagta tttttataca aatagttgaa gtgaatttta     75360
     cgaaagaaaa taaggcggat tatgggagtg tgtgacttga attattgatt tggccatgca     75420
     gatagagaat tggatctgcc acattagaat tcacgaccaa aggtgtctcc gcatccaatc     75480
     aacacgtaag tcccctatct aggaaggata ggctggttca ctcgaggaga atattttcta     75540
     tgatcatacc ccaaccatgt catccatgaa caggctccgt aagatcctat aaagtataaa     75600
     tggaataagt catgtgatat gatccaattc tatttttatt acacttactt tttattatag     75660
     tatggaaatg cattcatttt ctttgcatcg attttgatcc gcaatactat cggagtaaaa     75720
     gaagggatct aaggaagaac gcaggctaaa ctttttgatt ttttattagt aacaagtaaa     75780
     tactttgttt ggacataaga aacttgcgat atcgagggga taaacaccaa ctaatcaaga     75840
     gacaatccac aaagcaattg atcatgatca aatttgtaag cccacttgga tattgagcat     75900
     ttaagcataa gaataggatt cttttcaatg agtagttata ggcgcaactt cggaaaagat     75960
     aatttgataa agcttttctt accttgagtc attgagtcat tatataccct attctattgt     76020
     ggatcctcca cggtcttatt tctttcattc ttgctcgagc cggatgatga aaaattctca     76080
     tgtccggttc ctttggggga tggatcctaa agaattcacc tatcccaata acaaagaaac     76140
     ctgacttaaa tgatcctgta ttaagagcaa aattagctaa agggatggga cataattatt     76200
     atggggaacc cgcgtggccc aacgatcttt tatacatttt tccagtagta attctaggta     76260
     ctattgcgtg taatgtgggt ttagcggttc tagagccgtc aatgattggt gaaccggcgg     76320
     atccgtttgc aactcctttg gaaatattac ccgagtggta cttctttccc gtatttcaaa     76380
     tactccgtac agtacccaat aagttattgg gcgttctctt aatggtttct gtgccaacgg     76440
     gcttattgac agtacccttt ctagagaatg tcaataaatt ccaaaatcca tttcgtcgcc     76500
     cagtagctac gaccgttttt ttaatcggta ctgcagtagc tctttggtta ggtattggag     76560
     caacattacc cattgataaa tccttaactt taggtctttt ttagtttagg gatttttcga     76620
     gttgattcat tccaccgcga agaagtcccc tgcatgggta tctaggaaat agttacttcc     76680
     aagtgaatct tccctagata cctaaaatct attttattat gatccatttc gcgaaaatat     76740
     agattgtgcc aaagatgcaa aattgctttc ttttttcttt ttattctaac tcaaaaaaga     76800
     agaagaggaa aaaattgcaa tgatttaaag cgagaacttg ttcttaggta aatcaattgg     76860
     gagatgcttc tctagagtgt cccatatcag ttttccatct tccatacgaa aactattaat     76920
     tcgcataaga tcttcttcag tcttactcaa aaggtccaat agtgtatgta tattggccct     76980
     tttgagacaa ttatacgttc tagaaggcaa ttctaattga tcaataaaaa tacaattcaa     77040
     tggaattcct tttttgtttt tctttagatt agtgaatctt ttttgaaagg ttaaaagggg     77100
     tggagttaac ctgtttttat tttcttcgaa actagtgccc tcttcctctg tgtgtataaa     77160
     aggaagaaat aaatcaatca aattacgaga agcttcataa agcgcttctt taggagttaa     77220
     acttccattc gtccatattt ctaaaaaaag tatctcgtgt ttttcatttc cattcccaca     77280
     agaaaaaata ctataattca catttcgaac aggcatgaat acagcatcta taggataact     77340
     tccatcttga gagttctttc tgagttccgt atgatatccg cgatctctct tgatctgtaa     77400
     ctcaatacag aaatcaacgg gctctctcaa gttagctata ggttgtgtcg tatcaacgat     77460
     ttctacggaa ggcggtaaga ttatatcttg agcggttatg tatctaggac ctttgacgca     77520
     aattgatgcg tctctaactc catagagatt acttctcaat acaatttctt tcaaatttag     77580
     taaaatttct tgtatggatt cttcaatacc tactattgtg gaatattcat gtggcacgtt     77640
     ccaaaatttg gcgcgtgtga tacatgttcc ttctatttct ccaagtaaag ctcttcgcaa     77700
     ggcaataccg acagtatccg cttgcccttt tctaagcgga gacagaatga aacgaccata     77760
     ataaagacgt ttactatcta ctcttgattc aacacacttc cactctagtg tttgagtgga     77820
     tcctgttatc tcttctcgaa ccataacaga ctagtattat tatttgatca ttgaatcgtt     77880
     tatttctctt gaaagcggtt tcattttttt ttacagacgt ctttttttag gaggtcgaca     77940
     tccattatgc ggcataggtg ttacatcgcg tatacaactt aaccgtacac cacttttagc     78000
     aatggctcgt aatgcggcat ctcttccgct accagcacct tttaccataa cttctgctcg     78060
     ttgcaaaccc actgtacgaa tagcatctac tgctgttctt tgaccagcat agggtgatgc     78120
     ttttcttgag cttttgaatc cacaagtacc tgcggaggac cagaaaacga cccgaccttg     78180
     tgggtctgta acggttataa tggtattgtt gaaactggct tgaacatgaa taaccccttt     78240
     tgttattcta cgtgcactct tccgtaaact aaaacgggca ttcctacgca aaccaatacg     78300
     cactttctta cgtgaaccta tttttggtat agcttttgtc atattttatt atctcataaa     78360
     tatgagttag aaataacaaa aagaaaaaag atacaaagat atccgtttcg ggttaaaata     78420
     tatcctttac tttcattttt ttttatttgc aatttggaca tttccgtggg tacttttttt     78480
     tttttacttt attagaaatt agaaagaaaa gcttcttttt cgaaagatta cccctgtctt     78540
     tgtttatgct tcggattgga acaaatgact ctaattcgcc cacgcctgcg aatcagtcga     78600
     cattttgtac aaattttacg aacggaagct cttattttca tatataggta ttcctttctt     78660
     aaactatgaa tctattcttt tggaaaaaat aagtctcttc acttaaattc tgaaacttgg     78720
     aagttattac cccagaaaaa cctaatcctt tgaatctttg gtatccttca aatcttcagt     78780
     atccttcgag tcttcggtac gcttcgaatc cttatgggga agtctataaa ttatacgacc     78840
     tttgctggaa tcataacgac ttacttcaat tttgacccta tcccccatca gtattcgtat     78900
     agagctagac cggatctttc ctgaaatata gcccaggatg atcgtgtcat tctctaggcg     78960
     aacgcggaac attccgttgg gtagggcttc cgtaactaaa ccttcgaaag ttacttttgc     79020
     ttctctcggg tttttttttt ctctcctatt ttttttttct gtcatatatt tttctcctat     79080
     ttttctattt ttattttcca aataggaagt tcgagataga atttgggtac tataggtgcg     79140
     gccattacca tatataacat aaaacttctc ccccaattct gtttagtcga gcttctcgat     79200
     ctgtcattat acctcgagaa gtagaaagaa tagcaattcc cattccgccc aaaaccttag     79260
     gaattccttg atagttggca taaattcgta agccaggtcg gctgatacgc tttaaaaagg     79320
     ttctagttct atatattccc tttctagtct ttctcctttg atgtcgcaaa gttaaaacca     79380
     agaaatatct gttactttcc tgatgtttcc gaacactttc aataaaaccc tctcgtagaa     79440
     gtattttaac aatgttttcg gtaatatttg tggatactac tcgaacagtt ccttttttat     79500
     tcatgtctgc gtttcttata gaggttagta aatcagcaat agtgtccttg cccataagac     79560
     tctaattcta ggttcctcct aatttttcta taatcaacat gttttccctt ttctttaaat     79620
     ttaggatttt aaagcatata cgtgagacac aatctactaa ttttttcttt gatctatatc     79680
     tcgtctacta gtatttataa tacttcagga gctaatgaaa ctattttagt ataattcaat     79740
     tctcttaatt cttcggcaac cgcgccaaaa actcgagttc cttttggatt tcctttttga     79800
     tcaatgataa ctgctgcatt gtcatcatag cgtattatta taccgtcgtc gcctttgaat     79860
     tctttacgtg tacgtacaat tacagctcga attacttcgg atctttctag aggcatttgg     79920
     ggcactgcgt ctttgattac agcaataata acatcaccaa tacgagcata tcgctgatta     79980
     ccagcggctc ctatgactcg aatacacatc aattttcgag ctccactgtt atctgctaca     80040
     tttaaaaggg tctgaggttg aatcatatta ttttgatttc catttgttat ttcaatgcaa     80100
     aaggatgaaa gaaatattgt ctttccagaa agaaaaacca ggggtttttt atcttcaata     80160
     ctcctttttg gggttctata tctctaatcg aagaaattga cttcgtatgg gcattttact     80220
     ggcagctata gagatagctg ctctagctac agtttcggat actccgctca tttcataaag     80280
     tattcgacct ggtttaacaa cggctaccca atattcgggg gatccctttc ccgagcccat     80340
     acgtgtttct gtgggtctta ttgtaaccgg tttgtcggga aatatacgca cccatatttt     80400
     tccaccacga cgtgcatatc gtgtcattgc tcttcgtcct gcttctatct gtctcgcggt     80460
     gatccaagcg ggttcaagta cttgaagagc atatctacca aaacaaatat gattgcctcg     80520
     gcaggatttt ccattcattc ttcctctatg ttgtttacga aatctagttc ttttggggtt     80580
     atagtcgatg gttctttctt agttccatct ctactacaaa actggacatg agagtttctt     80640
     ctcatccagc tcctcgcgaa tgaaatgaga aagcgtgcga atttcatttc tctaattcca     80700
     taatattcca aaatattata gataggtaca catcaatata taatagaaaa agttaggttt     80760
     tttttgattt tgactttctt aaaaaagaaa aataaatata tagtcaagaa agaagatcta     80820
     gaatatatca aaattcaata tttatataaa atgtaatcct tccttttttt gaatctcctt     80880
     ttttttattc ttattgaatc gtggtaaagt attctaatcc aataaggatt tcgcgggcga     80940
     atatttactc tttcctgtct tatttgttaa tttagaacct tatcaaataa agcaattttt     81000
     ttggtttgtt ccgccatccc acccaatgaa gtgttaggat tctttccaat aaaatcctat     81060
     gtagtcatag gttttgtcgt tcccacagct tctcctttaa tggttaggtt tgaatcctgc     81120
     aatggagctt ccaaaaaatt tctttccgag tcaattttct cagttttatt aacccggctg     81180
     ctctttattt attgctttat atttgttgtt tcaaaagtaa agttacgatt tcgaattctc     81240
     tctttttttt tttttagaat tttattatat tgatgcttta tcacattgcc ttttttttat     81300
     gatgtaattc ataaaccata cacatgggaa tcctatatct ttcttattct tcttccttct     81360
     atctatcatc cctcctttta tccagatccc tttagttttg cttcacagcc tagaatcagg     81420
     tttcttttgt agagaaaaaa atgcagttgc tacaactata tgatagatct actcattttt     81480
     gatagatgta tttattcaca tagtgactgt ttcttagtta ggatctcgac aatacgaagc     81540
     aataggttgg ttattagtta attttctatc attactaagt ttttttctat ttttagtagg     81600
     gttcagacaa tttttttttc atttttgacc ctaaagaaaa aactaacgag tcacacacta     81660
     agcatagcaa ttatattaaa agatttatta attttcatta aatcttatag aaagagggat     81720
     actttcttct tttttttagg gatttttgga aaaacaaggt tcttgtcttt tttattctat     81780
     cactgggcgg aatgggaaga catggttagt tattcttctt ctacgaatat ccaaattttg     81840
     acacctaata ctccatagat agttcgaatt ggatagcagc aataatcaat tttagcgcga     81900
     attgtttgga ggggtagtct accctttttg atgcattcgg cacgtgcaat ttcttttcct     81960
     gctagacgac ccgcaatttg gatttttatt ccctttatat ccgctttttt agttaattca     82020
     atagcttttt tcattgcttt tcggaatgaa actctatttt ttaattggaa agctatatat     82080
     tccgcaagaa tattaggttg tctataaggt tctttaacct tttcgatagc aatattaagt     82140
     ctctggttta cagaattaac ttccttttgg agatctttct ctaattcttc gattgctccc     82200
     tttttcttta ataaatttgg gaatccaata tggattatga cgtggattgt atcgatttct     82260
     ttttgaattt ctatatgtgt aattacttca gaacttgagt ctgattccat ttttctattc     82320
     gagccttttt tcctattctt ttgtatatag ttcttgatac aattccgtat ttttttatct     82380
     tcctgtagac cttcagaata attttttggt tgtgcgaacc aaaaggaatg gtgattttgg     82440
     gttgtaccaa gtctgaaacc gagtggattt attttttgtc ccatattttt ctattatatt     82500
     tctttttttt actgggaatc gaaattttag attgatctaa agattattta gatttcttta     82560
     ctatatttag tacaattgtt atattacaca tcgttttttt tatagaataa ctacgtcctc     82620
     gagctcgagg tctgaatttt ttcataatag tactcctact gacttcggct ttagtgatga     82680
     ataaatttgt tttgtcgaaa tccctataat gagtagcatt tgctgctgcc gaataaacca     82740
     actttaagat gggatacgat gctcgataag gcatgagatt cagtatcata acggtttcct     82800
     cgtagtaacg ccagcgaatc tcatctagaa ctctttgtgc tttgaaaaca gacatatgta     82860
     tgcgtttttg tgctttgaaa acccgttcga atttaagtag acgatcggtt ggaacttttc     82920
     ttgcgagttt tctcagcccc ttcttcttct ttatcctagg ggtatacttt accaatttga     82980
     aacttgtcat aaataaggtt attacccgcc tatctttatt ttatttgatt atttgaatcc     83040
     tataaatttt gtttattctg aatctttcta ttctgaattc aattaacgac gagatttagt     83100
     atcctttctt gtactttcat aactcgtgaa atgccgagta ggcacgaatt cccccaattt     83160
     gcgacctacc ataggatttg ttatgtaaat aggtatatgt tcttttccat tatgaatcgc     83220
     gattgtatgg ccaaccattg cgggtagaat gctagatgcc cgggaccacg ttactattat     83280
     ttctttctcc tccttcatat tgaccttttc gatttttgcc aataaatgac gagctacaaa     83340
     aggattcgtt ttttttcgtg tcacagctga ttactccttt ttttcatttt aaagagtggc     83400
     atcctatgtc cactatctcg atcgaggtat ggaggtcaga ataaatagaa taataatgaa     83460
     tggaaaaaag agaaaatcct ttagctggat aaggggcgga tgtagccaag tggatcaagg     83520
     cagtggattg tgaatccacc atgcgcgggt tcaattcccg tcgttcgccc atcgcattat     83580
     tgcaatttcc aaaaatgcaa ttttccatat tcctagttac gtatttactt acggcgacga     83640
     agaataaaac tatcactata ttttttcctt ttcctagttc ttcttccaag cgcaggataa     83700
     ccccaagggg ttgtgggttt ttttctacca atgggggctt tcccttcacc acccccatgg     83760
     gggtggtcca cagggttcat aactacccct cttactacgg ggcgtttacc tagccaacac     83820
     ttagatccgg ctctacccaa acttttttgg ttcaccccaa cattacccac ttgtccgact     83880
     gttgctaagc agttttggga taccaaacgg acctccccag atggtaatct taaagtggcc     83940
     aatttaccct cttttgcaat cagtttcgct acagcacctg ctgctctagc taattgccca     84000
     ccccttccac gtgtgatttc tatgttatgt atggccgtgc ctaagggcat atcggttgaa     84060
     gtagattctt cttttttatc aaaaaacccc ttcccaaact gtacaagctt cttccaaagc     84120
     atacggcttt ctagatgtat atgacgatct ctagacagat ggatcttata tgaatcgtat     84180
     gatgaagtac cacatgagtg gatatataga aaaggaatcc aaatccgccg aatcgctcat     84240
     gttatgatct tctacatcct aggtctccgc gttccgtcat ctggcttatg ttcttcatgt     84300
     agcattcaga tcgaatgact ctatgaaatt acgtcgatac ttccacatat tatgggtaac     84360
     gtaggagaca tccctatttt cacccggggg tcttaattac cactgcttag ctttcaattc     84420
     gcctctgacc atcaaattaa atgtgaataa cccgtcctcc tctctttgaa acaaggggcg     84480
     cttccggttc tgtgcgtgct tcaaacaatt ttgtcttctc catattacca tatctctaga     84540
     gtcaataatt ttctatgagg aactactgaa ctcaatcact tgctgccgtt actcaacagt     84600
     tttctgttga ggtctatccc gtagaggtag tcaaattgga tcagtgatcg atttctaggt     84660
     ttcgtcgtaa acctaattgg ttacttccaa ttacgtaaat caatagttca aaccgcactc     84720
     aaaggtaggg catttcccat tgatatagga acttttgtac cagaaacaat agtatctcca     84780
     attatagccc ctctgggatg taaaatatat ctcttctcac catccccata gtgtatgaga     84840
     caaatgtatg catttcgatt agggtcgtat tctatggtta cgattctacc agatatgtct     84900
     ttttgattcc gtcgaaaatc gattttacgg tataggcgct tatgacctcc ccctctatgc     84960
     cttgcggtaa tgattcctct ggcattacga cctttaccac aacggtgccg tccatggatc     85020
     aatttatttc gtggattgga tttcacttgc ctgtctacgg ttcccttgcg tgtgctcggg     85080
     ataggtgttt tgtataaatg tttcgccgta ttattaagta ttctccttta gttcgtttct     85140
     ctatctagaa gtggaataga ataacccggt tgaagggtaa tgatcatacg tctgtaatgc     85200
     attgtatgtc ccagaatagg tcccattctt ctaccctttc cgggtagtcg atggctattc     85260
     acagctacta ccttaacacc aaagaagagt tcgacccaat gctttatttc tgtcttagtg     85320
     aatcccgatt cgacattaaa agtatattga ttctttccca ataaacgaag actcttttct     85380
     gtaaatactg cgtatttgat tccatccata aatcgacttt ccctcctatg ctctgagttc     85440
     cagtatcgat aagaattcga gttcttattg ttcttatgtt atggtatgaa tataccatac     85500
     caattcgtta tgtatggatg atggatgaga ttccatggat agagagccag ttccaataga     85560
     ccgttcccgt tcgcgtgcat ccagcaggaa ttgaacccgc aaatttacca attatgagtt     85620
     gggcgcttta accattcagc catggatgct taacagggat catcgtacat cgtaaataac     85680
     caattttcat atagaaagac atatcataga aaaatgaaat cgaaaatatt cggagatggc     85740
     aaatattcgg agatgactat gaaaaaacct ctccggatcc tcgaattgaa agagagattg     85800
     agagggatca agaatcctaa ttctcgctat ttggaatgga tccaattcta ttgagtctga     85860
     cccatagtga tcatttctct ttagcaaaga atgaccttgg ttatcaaagg attgaacaac     85920
     cgagatccat ttacttatga tacctagttg acattgctaa caaggatcta atgaattatg     85980
     agtttaatag atcctcttta gcagaaagac gtatattcct tgctcattat cagacaatca     86040
     cttattccca aacctcgtgt ggggctaatc gttttcattt accatctcat ggaaaaccct     86100
     tttcgttccg cttagcccta tcgggtattt tagtgatagg ttctatagga actggacgat     86160
     cctatttggt caaataccta acgaaaaatt cctattttcc tttcattaag gtacgagggc     86220
     ttcttattcc acaagaacga aagcaccttt tcattctttc atatactagg ggtttttact     86280
     tggaaaagac aatgttccat actaaaggat tcgggtccat aaccacgagt tccagtgcac     86340
     tagatcttgt agcacttagc aacgaggccc tatccattag tattccacat aagaaatcca     86400
     ttatagaaac taatacaatt agattagctc ttcatagaca aacttggggt ttgcgagcca     86460
     agataagacc ggctcgggat catgggaccc ttttctatca gataggaggg gatcttgtac     86520
     aaaatagact tctacttcta agtaataacc ccatagatcc tatatctatc tatataaaga     86580
     ggcaatcgtg tcaggaagcg gctttttctt tggccaaacg tcgaacttgg aacgagcatg     86640
     aagagattaa cgagacttct ttctcttttg agtttttctg gcggaccggt cgcgcaagat     86700
     ctttggtctt cccccggaac cgatgaaaaa gtgggtcgct tcttatggac tcgctcagaa     86760
     tgattcttct ctatctatag ttcatggcct attagaagta gaaggtgctc tggtgcaatc     86820
     cttaccgaca gaaaaagatt gcagtcgggt tgataataat cgagtgccat tacttcgtcg     86880
     gtccgaacca aggaatccgt tagaaatgtt ttgaaatgga tattgttctc tctttgatta     86940
     gggatgctat atgaaaagaa gtggagtttg aaaaagggaa cggaatggtc aaaccggaac     87000
     tgctagagga acgaattttc aatagcataa cttgggctcc tagaatatgg ggcccttggg     87060
     acaatctatt tgattgcagg gacaggtacg ctgaatatga ctggggattt tcctatgggt     87120
     attggagcgg gtccaagcag attaaagagg atgagttgtc agagactgct atttattcga     87180
     attatttatg gtatatttat caaaaaaagg gggaggtgca agagactgat tcggacttct     87240
     tgcagagtgg aacaatgcag taccagacac gagatatatc tttcaaagaa gaaggctttt     87300
     ttcgaataag ccaattgatt tgggaccttc ggatccattc tttttcctat tcaaagatca     87360
     ggcctttgtc tctgtgtttt cacgtcgaga attctttgca gatgaagatg aagagatggc     87420
     aaagcggctt agtaccagta cctggagaaa aaagcctcct aaacatatgg ctagcaactg     87480
     gttcaccagg agtacgcaag aaaggcaaaa gcactacgaa ttagtgattt aggaatggga     87540
     atgggctaga accctgggtt cttccttata taattaatgg tcttttcatt ctaatactct     87600
     atccgagagt tctcagtatt tagcaaagct gttcctatct aacggaaggc tcctggatca     87660
     aatgacaaag acattgtttg tggagaaaga ggtggctttt cccggatgaa atgaaacatt     87720
     tcatttgtgt aacaggagaa agatttccca ctccttagcc gtaaagatat gtggccatga     87780
     aaaagggagg ggattcagtg gaacaggatt ggccgggcgg tagagtcgtg gaaacacttg     87840
     ttgattccta ttttggaccc tagctccatg gaacaatatg ctactgcgga aacatggaag     87900
     aattgcaatc ttagatcaaa acactatgta tgggatgata tgaactgcct aaataagaat     87960
     tcttgagcgt cgaataacct gagtactaac tacatcaaac aatttgcatt aatgaaactg     88020
     tgtaaatcca ccggataatc aaaaatacgc atgtctgatg aaatggttgt tgctatctgt     88080
     ttccataacg aatccttggt ttaactgaat aagtaaagaa aatgggccct ttctcttcgt     88140
     ctcagatcga tggatcttct cgattggaag atctcccata tggataatac acattccagt     88200
     tgaccgagcc taatgctaat tgttttgttc cgaagcaaag atatccgcgg aggccggttc     88260
     gttcgtccta ttctgatatt caggaccaag aggtcctgga ttctctttcg gataggccct     88320
     gaaaggagaa gagaagctga aatgccaacg gacctctgtc tattctctaa ttcacccgat     88380
     ccgatagtac ccgtttttgg aacgtccagt gccaaagtca ctgaatgggt aagtcaccaa     88440
     tccaatccct ttgacaaatc gggtgtcata ttagatatca tattctatat atatagaaat     88500
     atcatagaat agacatatag aatttttggt tgggaaattc gaatgaatca ttgagtggaa     88560
     aaggagtaaa gaatgacaaa agatgagact ctactagtct tcactcttgt ggtttcctcg     88620
     gtttttattt tcttattcag gatcttgctt ttcatggtcc tcatctctgc aactcgcggt     88680
     tttcgcgaga gaaccaaatc caagttggtg aagatcatga tttgggctgg catagtagtt     88740
     attacctttg caattgcggt tcgaatctat ccgatcttta tctttttgct caaagaacga     88800
     ataaaacccc ttgttgaagc cctttatgat aagcttccct ggatctggga agtttctctt     88860
     tcacggtatt gggatcgttt gatcgatttc cttgatcgct acttatgggc gtgcgctcaa     88920
     aggatacaaa cagggattcg caaacaaaaa ggggaattcg tagtcacttt ttcctgtcgc     88980
     gtaaaaaaaa ggctttacgc gagagcaata gaggttggga tacatctatc tcttctgagc     89040
     aacctctttt ggattcttaa gaccaccctt gcagtaggat accgtctgct ttaggttctt     89100
     tattatctcc ttcgaggggt ttttaggatc attcaggcta tatttagtct attttggctt     89160
     ttactgtcta cttttctcag ggagatggtt aaggacctca gaagatagag gagagcgcca     89220
     ggcgcagatt tccggaatac ttctacgggg aatgctcatt caatgagcat tctccgtatt     89280
     atgccttgaa gaggactcga acctccacgc tctttagcac gagattttga gtctcgcgtg     89340
     tctaccattt caccatcaag gcatcttgaa agtgaatcgt attccatgaa tatgatatct     89400
     atcgaatgtg atatatggaa tatatgacaa aggtggagtc ttggagtatt tcgatcgatc     89460
     ggtcatatac atataggcct gagtcagaca tcaaatagct tcgatttgca ttatccgtag     89520
     gacaccttat atgtatcaaa atcgatatca aaatcaaaaa gatgtacaat ccaatttctc     89580
     gattcaatag aagcccaaag aggtgcatat ggtacccaaa taaggatagg atagatatgt     89640
     caaaagcagg tctgattaca cctattccta atcctaaata gaatgtaagg acgtagggat     89700
     ttctatgtaa acagagtatc ctatttccat aggctcgaat gaccccttct cataataaga     89760
     atgtgcacga tctggtccgg tatggaatga acttataatc tgatgatcga gtcgattcca     89820
     tgattataag ttcataaccc tagcacccat tcccattttg ggcggaacag atctactaat     89880
     tcttttattc cagttagtaa gagggatctt gaactaagaa atagacctag cagctaaaag     89940
     agggtatcct gagcaattgc aagaatgggg ttcattgata ttcctagtat agtagatgct     90000
     atcacacata cagtcatact caattcgatg gaattgtttg atcttaaagg ggatcttcta     90060
     taatttcgca cataaggggt tatttcttgg tttcgtccag tcattaataa cttgattatt     90120
     tttagataat agtagataga aagaacgctc gtaaggagtc ctattgaaac caagaaatat     90180
     aggcctgctt gccatccaca ccagaataga tagagttttc cgaagaaacc tgctagtgga     90240
     ggaaggcctc ctagggataa gagacatagg gctaaagaga gagccaaaaa aggatctttc     90300
     gtgtataatc ctgcataatc tcgaatgtta tcagttccgg tacgtagacc aaataataca     90360
     atgcaagcaa aagttcctag attcatggag atatagaaca gcatataagt tatcatgctt     90420
     gcatatccat catttgagtc tccaacaatt attccaataa ttacatatcc gatttgccct     90480
     atggacgaat atgcaagcat acgtttcatg cttgtttgag taatagcaag gagattcccc     90540
     aatatcatgc taagaatagc taggatttcc agaagaagat gccattcgtt tgatgagaaa     90600
     taaaaaggaa tatcgagaat tcgcgtggct aaagctaaag cagctacttt cgaagtaaca     90660
     gaaagaaaag caacgactgg agtgggggag tcagagtcga aaagaggatt cctcgcttct     90720
     ttctctcatg caaaaccgtg catgagactt tcatctcgca cggctcctaa gtgataaaag     90780
     aaagaagaac tcgtcttctt tcttttttga ttaccttcct cgcgtatgta taagaccgaa     90840
     tccattcttt ttcgaaatgg atttcgaaaa agaactacta atccttaact tttcgaggaa     90900
     tccttcatca gtggttgtga atgactgact ttttcaatcc tttcgacctt ggttccgtag     90960
     gagcaagtca gaaaggttga gaaatagaac catctgattt gattcgttcc caatagccat     91020
     gagatgatca tcttagggtg atccttttgt caacggatgc tcctattaca ctcgtagtct     91080
     ctgaaggatg agaacccact atgtagcatt tacatcgata attcaagcat tgtatacgtc     91140
     attagtccga ttctttgtag gaactacccg taataacgag cttgcaaaat ggatctgttt     91200
     atcataaaga gattcgttgt tcctgaccct gcttcacctt aattgttatt tgaacaaaaa     91260
     gatcacataa acttttggta aaagttctgt cttggtcgga gtggggatag catttctctt     91320
     ctgcatgtct atggagtttt gcaaaaccca aacacctcag atagaggtag gaatttgtcg     91380
     aacgaaccac actccttcgt agacgtcagg agtccattga tgaaaagggg ctagggaaag     91440
     cttgaaccca agtcctacag tgatgaatat aagcgcaatt gaaattcctg gggagttata     91500
     catttgtgta ttgataagac cattcacaat ttcttgaagc tcgatctccc ccccagatga     91560
     accatatagc caagagaaac cataaaccag aatagaagag cttgccccac ccatgagtaa     91620
     atatttcata gtagcctcat tagaccgtag atctctcttg gtatatccag acaataggta     91680
     ggaacataaa ctgaaacatt ctagagctac aaagatagtt attaaatcgt tagcaccaca     91740
     taaaaacatt ccccctagag tagctgttaa tacgaataac agaaactctg ttatagccat     91800
     ttctgtacat tcaatgtact ctacggatag aggaatacat aaagttgaac ataataaaat     91860
     aagaaattga aagatttcgt tgaaattgtt cgtttggaaa tttcccgaaa agctaattat     91920
     aggttcttct ctccatcgga acaatagggc cgttatgctt attactaaac ttgttgaaga     91980
     gatgaaatag aaccaaggtc tatctttttg atcagaggtt aaatcgatca tcagaagaag     92040
     aattaggcca aaaattagga tacattctgg gaaaatgaaa cttccattga agagaagcaa     92100
     atgaaacgct ttcataaaaa ttctcgtaga atcgagaatg aagttttcat tctgtacatg     92160
     ccagatcatg aattagtaac tgcagccaat ctccgaaaag tcccgattgt ttcgattttt     92220
     ggaatgggat atttacggaa tccccatgaa taggatcaaa ccttattcca tgctatttcc     92280
     ataagattcc tctttcttat tcttaagcaa gcccccgaga gggcttagtt gatcatgatt     92340
     tctgttttct cttttttttt cctttttatt tgtttcgaaa aagatatcgt ccgattctcc     92400
     ttctattgat tcttttccga tcgagatgta tggatccatg tgtctacata cctagattct     92460
     gttcatggat taacgaaaat gtgcaagagc tctatttgcc tctgccattc tatgagtcgc     92520
     ttcctttttg cgtatggcac ccccactccc tttggcagca tctactaatt cggaacttaa     92580
     tttgaaagcc atatttcgac ccggacgctt ttgggatgct tctaataacc aacgaatggc     92640
     aagtgctctt ccttgtttag atcctatttc aatcggaact ttccgcgtcg atcctttttt     92700
     attacgtctt gtttttactc ctatattggg agttactcta cgtattgctt gacgtaaaac     92760
     caatagtgga tttgtttctg tcttttgttg aatctttttc acggctcgat agagaatttg     92820
     ataagccaat gatttttttc cgtctttcat aatacggtta accaccatgt taactaatcg     92880
     attacgaaaa attggatcgg attttgcggt tcttttttct gcagtacctc gacgtgacat     92940
     gagcgtgaaa gaggttcaag aatccgtttt ctttttataa gggctaaaaa cgaatcactt     93000
     atttttttgg ctttttggcc ccatattgta gggtggatct cgaaagatag gaaagatctc     93060
     cctccaagcc gtacatacga ctttcatcga atacggcttt ccacagaatt ctatagggat     93120
     ctatgagatc gagtatggaa ttctgtttac tcactttaaa ttgagtatcc gtttccctcc     93180
     ttttcccgct aggaccggaa atcctgtatt ttccatatcc atacgatcga gtccttaggt     93240
     ttccgaaata gtgtaatgga aaaagaagtg cttcgaatca ttgctatttg actcggacct     93300
     gttctgaaaa agtcgaggta tttcgaattg tttgttgaca cggacaaagt aagggaaaac     93360
     ctctgaaaga atttccatat taaccttgga catataagag ttccgaatcg aatctcttta     93420
     gaaagaagat cttttgtctc atggtagcct gctccagtcc ccttacgaaa ctttcgttat     93480
     tgggttagcc atacacttca catgtttcta gcgattcaca tggcatcatc aaatgataca     93540
     agtcttggat aagaatctac aacgcactag aacgcccttg ttgacgattc tttactgcga     93600
     cagcatctag ggttcctcga ataatgcgat atctcacacc gggtaaatcc ttaacccttc     93660
     ctcctcttac taatactaca gaatgttctt gtaaattatg gccaatacca ggtatataag     93720
     cagtgatttc aaatccagag gttaatcgta ctctggcaac tttacgtaag gcagagttgg     93780
     gttttttggg gttgatagtg gaaaagtcga cagataagtc atccttactg tccctctaca     93840
     gaaccgtaca tgagattttc acctcatacg gctcctcgtt caattctttc gaagggatcc     93900
     ttttcctcgt tcgagagtct ccgcccttct tccactccgt cccgaagact aactaagacc     93960
     aattgagtca cgttttcatg ttctaattga acactttcca tttatgatta aaggagaaga     94020
     ttgttctttt accaaacata tgcggatcaa atcacgtctt ataataagaa gaaatctttc     94080
     tcggtatcaa tccccttgcc cctcattctt tgagaatcag aaggatcctt ttcgagtttc     94140
     catttcttca ttttgaatct gggctcttct atcttcgact tatttttttg gctttattct     94200
     ttatttattt catttcgatt tttccctctt cctctatccc tatcctctag gtacagcgtt     94260
     tgcatcaata gagaactttt tcctctgtat gaatcgatat tattccattc caatttcttc     94320
     ccgaaacttc ccaagaaaaa tcccgaattg gatccaaaat tgacgggtta atgtgagctt     94380
     atccatgcgg ttaggcactc ttcaaatagg aatccatttt ctaactggct ttcgtgcttt     94440
     ggtgagtcgt ccgagatcct ttcgatgacc tatgttgtgt tgaagggata tctatatgat     94500
     ccgatcgatt gcataagacc cgcggtagca atagaacggg gaaagtatac agaaaagaca     94560
     gttcttttca atttcgatta tctatatatt agttcgtttc tatttctaga tatctatttc     94620
     tatatatcta tatattagta ttaatatcta tatattagta ttagttatct atatattagt     94680
     attagttagt agtactattc tattagttag cgatcccggc tctgtgagtt ctttcttccg     94740
     tgatgaactg tcggcaccag tcctacattt tttctctgtg gaccgaggag aaagggggct     94800
     cagcaggaag aggattgtac catgagagaa gcacagaggt caacccgctt caaatatgga     94860
     acatggattc tggcaatgca acggagttgg gtcctcatat cgatccgaat gaatcagtct     94920
     ttctacagag gtcaatcttt gcctattagg caagaggata gcaagttcga aattctgtct     94980
     cggtaggaca tggatttcta ttactatgaa attcataaat tagttaatgg gcgggctacc     95040
     attatccttt ttcttgtatg tgttcctaag agaaggaatt tgtccatttc atgtttcgag     95100
     gtctcaaaaa aagggcgtgg aaacagatag aaactcttga atggaaattg aaaagaaatg     95160
     tagccccagt tccttcagaa atggtaagat ctttggcgca agaagaaggg gcgatccata     95220
     tcatcttgac ttggttctgc ttcccctctt tttttaagaa taccgagtcg ggttcttctc     95280
     ctaccagtat cgaatagaac atgctgaaca agatcttctt catggaaacc cactcgattt     95340
     agatcgggaa aatcgtacag attttatgaa accatgtgct atggctcgaa tccatagtca     95400
     atcctatttt cgataggacc ggttgacaat tgaatccaat ttttcccatt atttgactgt     95460
     tcataatagt gcggaaagaa agcccggagg aagagtggcc tggccttgcg tttctcgccc     95520
     ctttgcctta ggattcgtta tttctctttc tcgatgggac ggggaaggga tataactcag     95580
     cggtagagtg tcaccttgac gtggtggaag tcatcagttc gagcctgatt atccctaaac     95640
     ctaatgtgag ttttttctat tttgacttac tcccccacca cgatcgaacg ggaatggata     95700
     agaggcttgt gggattgacg tgatagggta gggttggcta tactgctggt ggcgaactcc     95760
     aggctaataa tctgaagcgc atggatacaa gttatccttg gaaggaaaga caattccgaa     95820
     tccgctttgt ctacgaataa ggaagctata agtaatgcaa ctatgaatct catggagagt     95880
     tcgatcctgg ctcaggatga acgctggcgg catgcttaac acatgcaagt cgaacgggaa     95940
     gtggtgtttc cagtggcgaa cgggtgagta acgcgtaaga acctgccctt gggaggggaa     96000
     caacaactgg aaacggttgc taataccccg taggctgagg agcaaaagga gaaatccgcc     96060
     caaggagggg ctcgcgtctg attagctagt tggtgaggca atagcttacc aaggcgatga     96120
     tcagtagctg gtccgagagg atgatcagcc acactgggac tgagacacgt cccagactcc     96180
     tacgggaggc agcagtgggg aattttccgc aatgggcgaa agcctgacgg agcaatgccg     96240
     cgtggaggtg gaaggcctac gggtcgtcaa cttcttttct cggagaagaa acaatgacgg     96300
     tatctgagga ataagcatcg gctaactctg tgccagcagc cgcggtaaga cagaggatgc     96360
     aagcgttatc cggaatgatt gggcgtaaag cgtctgtagg tggcttttca agtccgccgt     96420
     caaatcccag ggctcaaccc tggacaggcg gtggaaacta ccaagctgga gtacggtagg     96480
     ggcagaggga atttccggtg gagcggtgaa atgcattgag atcggaaaga acaccaacgg     96540
     cgaaagcact ctgctgggcc gacattgaca ctgagagacg aaagctaggg gagcaaatgg     96600
     gattagagac cccagtagtc ctagccgtaa acgatggata ctaggtgctg tgcgactcga     96660
     cccgtgcagt gctgtagcta acgcgttaag tatcccgcct ggggagtacg ttcgcaagaa     96720
     tgaaactcaa aggaattgac gggggcccgc acaagcggtg gagcatgtgg tttaattcga     96780
     tgcaaagcga agaaccttac cagggcttga catgccgcga atcctcttga aagagagggg     96840
     tgccctcggg aacgcggaca caggtggtgc atggctgtcg tcagctcgtg ccgtaaggtg     96900
     ttgggttaag tctcgcaacg agcgcaaccc tcgtgtttag ttgccactat gagtttggaa     96960
     ccctgaacag accgccggtg ttaagccgga ggaaggagag gatgaggcca agtcatcatg     97020
     ccccttatgc cctgggcgac acacgtgcta caatgggcgg gacaaagggt cgcgatctcg     97080
     cgagggtgag ctaactccaa aaacccgtcc tcagttcgga ttgcaggctg caactcgcct     97140
     gcatgaagca ggaatcgcta gtaatcgccg gtcagccata cggcggtgaa tccgttcccg     97200
     ggccttgtac acaccgcccg tcacactata ggagctggcc aggtttgaag tcattaccct     97260
     taaccgtaag gagggggatg cctaaggcta ggcttgcgac tggagtgaag tcgtaacaag     97320
     gtagccgtac tggaaggtgc ggctggatca cctccttttc agggagagct aatgcttatg     97380
     cttattgggt attttggttt gacactgctt cacgcccaaa aagaaggcag ctacgtctga     97440
     gctaaacttg gatatggaag tcttctttcg tttagggtga agtaagacca agctcatgag     97500
     cttattatcc taggtcggaa caaattagtt gatagtgata ggatcccctt tttgacgtcc     97560
     ccatgtcccc ccgtgtggcg gcatggggat gtcaaaagga aagggatgga gtttttctcg     97620
     cttttggcgt agcaggcctc cctttgggag gcccgcgcga cgggctatta gctcagtggt     97680
     agagcgcgcc cctgataatt gcgtcgttgt gcctgggctg tgagggctct cagccacatg     97740
     gatagttcaa tgtgctcatc agcgcctgac ccgaagatgt ggatcatcca aggcacatta     97800
     gcatggcgta ctcctcctgt ttgaatcgga gtttgaaacc aaacaaactt ctcctcagga     97860
     ggatagatgg ggcgattcag gtgagatccc atgtagatcg aactttctat tcactcgtgg     97920
     gatccgggcg gtccgggggg gggccaccgc ggctcctctc ttctcgagaa tccatacatc     97980
     ccttatcagt gtatggagag ctatctctcg agcacaggtt gaggttcgtc ctcaatggga     98040
     aaatggagca cctaacaacg catcttcaca gaccaagaac tacgagatca cccctttcat     98100
     tctggggtga cggagggatc gtaccattcg agcctttttt tcatgctttt cccggcggtc     98160
     tggagaaagc agtaatcaat aggacttccc taatcctccc ttcctgaaag gaagaacgtg     98220
     aaattctttt tcctttctgc agggaccagg agattggatc tagccataag aggaatgctt     98280
     ggtataaata agccacttct tggtcttcga ccccctaagt cactacgagc gcccccgatc     98340
     agtgcaatgg gatgtggcta tttatctatc tcttgactcg aaatgggagc agagcaggtt     98400
     tgaaaaagga tcttagagtg tctagggttg ggccaggagg gtctcttaac cccttctttt     98460
     ttctgcccat cggagttatt tcccaaggac ttgccatggt aagggggaga agggggaaga     98520
     agcacacttg aagagcgcag tacaacgggg agttgtatgc tgcgttcggg aaggatgaat     98580
     cgctcccgaa aaggagtcta ttgattctct cccaattggt tggatcgtag gggcgatgat     98640
     ttacttcacg ggcgaggtct ctggttcaag tccaggatgg cccagctgcg ccagggaaaa     98700
     gaatagaaga agcatctgac tctttcatgc atactccact tggctcgggg gggatatagc     98760
     tcagttggta gagctccgct cttgcaattg ggtcgttgcg attacgggtt ggctgtctaa     98820
     ttgtccaggc ggtaatgata gtatcttgta cctgaaccgg tggctcactt tttctaagta     98880
     atggggaaga ggactgaaac atgccactga aagactctac tgagacaaaa agatgggctg     98940
     tcaaaaaggt agaggaggta ggatgggcag ttggtcagat ctagtatgga tcgtacatgg     99000
     acgatagttg gagtcggcgg ctctcctagg cttccctcat ctgggatccc tggggaagag     99060
     gatcaagttg gcccttgcga atagcttgat gcactatctc ccttcaaccc tttgagcgaa     99120
     atgtggcaaa aggaaggaaa atccatggac cgaccccatt gtctccaccc cgtaggaact     99180
     acgagatcac cccaaggacg ccttcggcgt ccaggggtca cggaccgacc atagatcctg     99240
     ttcaataagt ggaacacatt agccgtccgc tctccggttg ggcagtaagg gtcggagaag     99300
     ggcaatcact cgttcttaaa accagcattc ttaagttaag atcaaagagt cgggcggaaa     99360
     aaggggagag ctccccgttc ctggttctcc tgtagctgga ttccccggaa ccacaagaat     99420
     ccttagaatg ggattccaac tcagcacctt ttgttttggg attttgagaa gagttgctct     99480
     ttggagagca cagtacgatg aaagttgtaa gctgtgttcg ggggggagtt attgcctatc     99540
     gttgtcctct atggtagaac ccgtcgggga ggcctgagag gcggtggttt accctgtggc     99600
     ggatgtcagc ggttcgagtc cgcttatctc cagcccgtga acttagcgga tactatgata     99660
     gcaccgaagg ttgccaattc gtcagttcga tctatgattt cgcattcatg gacgttgata     99720
     agatccttcc atttagtagc accttaggat ggcatagcct taacgttaat ggcgaggttc     99780
     aaaagaggaa aggcttgcgg tggataccta ggcacccaga gacgaggaag ggcgtagcaa     99840
     gcgacgaaat gcttcgggga gttgaaaata agcatagatc cggagattcc caaataggtc     99900
     aaccttttga actgcctgct gaatccatga gcaggcaaga gacaacctgg cgaactgaaa     99960
     catcttagta gccagaggaa aagaaagcaa aagcgattcc cgtagtagcg gcgagcgaaa    100020
     tgggagcagc ctaaaccgtg aaaacggggt tgtgggagag caatacaagc gttgtgctgc    100080
     taggcgaagc ggttgagtgc cgcaccctag atggctaaag tccagtagcc gaaagcatca    100140
     ctagcttacg ctctgacccg agtagcatgg ggcacgtgga atcccgtgtg aatcagcaag    100200
     gaccaccttg caaggctaaa tactcctggg tgaccgatag cgaagtagta ccgtgaggga    100260
     aaggtgaaaa gaacccccag tgggtagtga aatagaacgt gaaaccgtgc tgagctccca    100320
     agcagtggga ggggaaagtg atctctgacc gcgtgcctgt tgaagaatga gccggcgact    100380
     cataggcagt ggcttggtta agggaatgga acccaccgga gccgtagcga aagcgagtct    100440
     tcatagggcg attgtcactg cttatggacc cgaacctggg tgatctatcc atgaccagga    100500
     tgaagcttgg atgaaactaa gcagaggtcc gaaccgactg atgttgaaga atcagcggat    100560
     gagttgtggt taggggtgaa atgccactcg aacccagagc tagctggttc tccccgaaat    100620
     gcgttgaggc gcagcagttg actggacatc taggggtaaa gcactgtttc ggtgcgggct    100680
     gcgcgagcgg taccaaatcg aggcaaactc tgaatactag atatgaccca aaaataacag    100740
     gggtcaaggt cggccagtga gacgatgggg gataagcttc atcgtcgaga gggaaacagc    100800
     ccggatcacc agctaaggcc cctaaatgac cgctcagtga taaagggggt gggggtgcaa    100860
     agacagccag gaggtttgcc tagaagcagc caccctttaa agagtgcgta atagctcact    100920
     gatcgagcgc ccttgcgctg aagatgaacg gggctaagcg atctgccgaa gctgtgggat    100980
     gtcaaaatgc atcggtaggg gagcgttccg ccttagaggg aagcaaacgc gaaagcgggg    101040
     gtcgacgaag cggaagcgag aatgtcggct tgagtaacga aaacattggt gagaatccaa    101100
     tgccccgaaa acccaaggtt tcctccgcaa ggttcgtcca cggagggtga gtcagggcct    101160
     aagatcaggc cgaaaggcgt agtcgatgga caacaggtca atattcctgt actacccctt    101220
     gttggtacgg agggacggag gaggctaggt tagccgaaag atggttatag gtttaaggac    101280
     acaaggtgac cctgcttttt cagggtaaga aggggtagag aaaatgcctc gagccgaggt    101340
     ccgagtacca agcgctgcag cgctgaagta tgagccccgt ggactagcca ttgcttctcc    101400
     acgaggctca taccaggcgc tacggcgctg aagtatgtaa cccatgccat actcccagga    101460
     aaagctcgaa cgaccttcaa caaaagggta cctgtacccg aaaccgacac aggtgggtag    101520
     gtagagaata cctaggggcg cgagacaact ctctctaagg aactcggcaa aatagccccg    101580
     taacttcggg agaaggggtg ccccctcgca aaagggggtc gcagtgacca ggcccgggcg    101640
     actgtttacc aaaaacacag gtctccgcaa agtcgtaaga ccatgtatgg gggctgacgc    101700
     ctgcccagtg ccggaaggtc aaggaagttg gtgaactgat gacagggaag ccggcgaccg    101760
     aagccccggt gaacggcggc cgtaactata acggtcctaa ggtagcgaaa ttccttgtcg    101820
     ggtaagttcc gacccgcacg aaaggcgtaa cgatctgggc actgtctcgg agagaggctc    101880
     ggggaaatag acatgtctgt gaagatgcgg actacctgca cctggacaga aagaccctat    101940
     gaagctttac tgttccctgg gattggcttt gggcttttcc tgcgcagctt aggtggaagg    102000
     cgaagaaggc ccccttccgg gggggcccga gccatcagtg agataccact ctggaagagc    102060
     tcggattcta accttgtgtc agacccgcgg gccaagggac agtctcaggt agacagtttc    102120
     tatggggcgt aggcctccca aaaggtaacg gaggcgtgca aaggtttcct cgggccagac    102180
     ggacattggt cctcgagtgc aaaggcagaa gggagcttga ctgcaagact cacccgtcga    102240
     gcagagacga aagtcggcct tagtgatccg acggtgccga gtggaagggc cgtcgctcaa    102300
     cggataaaag ttactctagg gataacaggc tgatcttccc caagagtcca catcgacggg    102360
     aaggtttggc acctcgatgt cggctcttcg ccacctggag ctgtaggtgg ttccaagggt    102420
     tgggctgttc gcccattaat gcggtacgtg agctgggttc agaacgtcgt gagacagttc    102480
     ggtccatatc cggtgtgggc gttagagcat tgagaggacc tttccctagt acgagaggac    102540
     cgggaaggac gcacctctgg tgtaccagtt atcgtgccta cggtaaacgc tgggtagcca    102600
     agtgtggaga ggataactgc tgaaagcata taagtagtaa gcccacccca agatgagtgc    102660
     tctctcctcc gacttcccta gagcctccgg tagcacagcc gagacagcga cgggttctcc    102720
     acccatacgg ggatggagcg acagaagtat ggaaatagga taaggtagcg gcgagacgag    102780
     ccgtttaaat aggtgtcaag tggaagtgca gtgatgtatg cagctgaggc atcctaacga    102840
     acgaacgatt tgaaccttgt tcctacacga cctgatcaaa tcgatcaggc acttgccatc    102900
     tatcttcatt gttcaactct ttgatgaaaa gaaaagatga aaaaaccaaa aaaaagctct    102960
     gcccttccat ctcttggata aatagagagg gagggcagag tcctttggtg tcccttccag    103020
     ttaagaattg gggcttcaca attactagcc aatatttctc tcatgccttt tctcgttcat    103080
     ggttcgatat tctggtgtcc taggcgtaga ggaaccacac caatccatcc cgaatttggt    103140
     ggttaaactc tactgcggtg acgatactgt aggggaggtc ctgcggcaaa atagctcgat    103200
     gccagaatga taaaaagctt aacacctctt atttgacttt ttcactattt tgaaatacga    103260
     aaaagatcca aatccaaaac acaaaggtcg tcttattcaa aacctcaatc atcccctctc    103320
     tcccacttca cacctcagaa cgcactgttc ttatagagag aaaggcgctt tcccatcttc    103380
     ttaacccgaa atgaaatggc tgaggagaag aaggttcctt ttggggggta tccccgggaa    103440
     gagatccagt ggagacgggg tgggcctgta gctcagagga ttagagcacg tggctgcgaa    103500
     ccacggtgtc gggggttcga atccctcctc gcccacagcc ttccaaaggg ggaaggacct    103560
     ttactttctc cctgagggta ggaaaatcat gatcggaata gcggacgtaa agctattgaa    103620
     cttgggtatg ctctttcctt ttgtcgaagt ggaatcgtag aacagaatgt gatacgatga    103680
     gatagaatgc aatagaaaca aggatagcga acgggttacc tactcctaag ggtcaaagca    103740
     agccttttaa ttcaattctt tattcttaca ttaaagaatg aatcaaatct ccccaagtag    103800
     gattcgaacc tacgaccagt cagttaacag ccgaccgctc taccactgag ctactgagga    103860
     acaaggggag attcgacctc ctagagttca actcccgctc tcaacccgtg aacaatatga    103920
     gtccgaagct tctttcgtaa ctcccggaat ttcttcgtag tggctccgtt ccatgcctca    103980
     tttcataggg aagcccaaag tggctctatt tcattctatt tcacttccta gcacttccta    104040
     tcatttaata tccatccctt tggtcttatt gacataagag atgtcattta tagtctatct    104100
     ctttctatat atggaaagtc aagaaattct catcgaaaca tcgagaaatt gtgcatatag    104160
     aaaactctaa agaaagaaaa aaaggagacc catgccatga ttttcaaatc ttttctactt    104220
     aagtagtcta aagtagtcta agtttctcga tgaggataat taattcggtc gttgtggtcg    104280
     gactctatta tggatttctg accacattct ccataggtcc ctcttagatc ttctttctcc    104340
     aatcttgggt tagggaagaa ggagatattc gcgactactg gcggtttcat tatggggcag    104400
     ctcatgatct tcatatcgat ctattatcca cctctgcatc tattctttct tagctaaacg    104460
     ggtggaagat ccatccaatt tggttatatc atggactcga aaaacggatc tgaatgtgac    104520
     tgaaatgcac gatcttcaca ggtatcactt ttcacgatac ctaaacctaa aaggtggaat    104580
     agcgattttc gaaccatttc ctataagaga atggtttcca ttactttgag aaatggattc    104640
     tatatcaaac tatagctatt gcattaaaga agaaaagaaa ctaatagaag tcgaagacgc    104700
     ggaatggtag tgaatagaga aaaagattct tctgattttc ttgttcctga aaatattcga    104760
     tctatctcct agacgccgta gagaattgag aattttcatg tctttcaatt ctcgtactcg    104820
     taattggaaa gttacggaag gagatccatc attttgcaat gaaaacaaca taaaaaactc    104880
     tggacaattt cgaaatcaga ccaagcgtct taatacatat gcaaaaaaat tcattattgg    104940
     cccaccattg attacaagat ttagctttta tgaatcgcta ttggtttgat acgaataatg    105000
     gcagtcgttt cagtatgtta aggatacaga tgtatccaca attcatttag agttacttaa    105060
     tagcctattt cttatactat atctctatcc cgtgaaattc tcgagcccaa agatggatgc    105120
     atatgctgtg tttcattttg ctaaatgata tcaattaaat ggtatatcaa ttctataaat    105180
     tggatatagc aataaataaa tcagcaaaat tcttttattt tagatagaag aaatgtttct    105240
     tctatctaaa ataaaagaat gtacccttct atccaaatcc aatttgcatc gataaaataa    105300
     atccaaattc cagattccag cagtagatga ataattgcaa atttttgtgt gtacgagatt    105360
     agaataactt aaaaataact gacataattt tttatttttc ctgatcagaa aaatacatga    105420
     aaaagaaagg aggtagaaaa atttgttgat ttatggttaa agaagaaaaa caagaaaaca    105480
     ggggttctgt tgaatttcaa gtattcagtt tcaccaataa gatacggaga cttgcttcac    105540
     atttagaatt acacaaaaaa gatttttcat cggaaagagg tctacgaaga cttttgggaa    105600
     aacgtcaacg tttgctggct tatttggcaa agaaaaatag agtacgttat aagaaattaa    105660
     tcagtcagtt ggatattcgg gagaagtaat ttaatcgttc gaattttttt cttattttat    105720
     tagtagtctt tattttatta gtagtcttat agtagtctta gattttgcat tttgatgagc    105780
     ctcgttttga ggaattcatg gaataatcca ttttcatgga ataaagaata agaacaagga    105840
     tacataacat aaaaaaaaga atagataaga cgatattcgc cctcccccta catatttgat    105900
     ttcttctcct atacaaaaac gagcaagacc tactccattg ataattccat caatgacacc    105960
     tttatcaaaa aaatgcgtta gttcagctaa tcttcttata cctaggataa aaaccctagt    106020
     atagaaaaaa tctatataac cacgattata tgaccagctg tatatctttt tttttacttc    106080
     atccaaaaag ctcttttttg gattcttttt tacaagggaa ttttgaaaat tcaaattctg    106140
     aaaaaaagaa taagcagatc cataaaagat atatgctatg aatagaccaa aaattgctaa    106200
     acttacagaa gaaattgcat tagtgagaaa ttcatatgaa tttatggaag aatttgaatt    106260
     ttcctggaac aagtttattg aaggagttag ccactttgat aatatggtta actccaatat    106320
     tctattatct tttactccat tatcaaaagg gattcctatg gatccaatga acaaagtaaa    106380
     aagtagtaat ataagaagag gaaatagcat agtatttccc gtttcatgag gatagacaaa    106440
     agttttttta gccccaaagg gagtactaaa ggatcctatc ttatttcttg tattagcagg    106500
     aattttgggt atattttgtg aaaaaaaaga aactccactc ttcattgttg ataaaacaaa    106560
     atccctattg actcctttgg atatactttt tccccataag gatattgaat acaacgaacc    106620
     ttctttagta ctactgtaat tttgaaaatg aacacgcaaa tacccatcaa aagtaagtaa    106680
     atatatccga aacatataaa atgcagttaa tcctgcagta aaagaggcta ttattccaaa    106740
     aaagggtgaa tacaaccaac tattactaag tatttcatct ttggaccaga agcaagcaag    106800
     aggtggaata ccacaaagag aaagtgtacc acataaaaaa gtagttcttg taattggaac    106860
     gtattttctt aaaccaccca taagaaccat attctgactt ttatctggtg aatatccaac    106920
     aagaggttcc attgaatgaa taacggatcc ggatcctaag aacaataaag ctttcgaata    106980
     agcatgagtg atcaaatgga ataaagcagc ttgataagaa cctataccta gagctaacat    107040
     catataaccc aattgagaca ttgtagaata ggctaagctt cttttaatat ctctctgagc    107100
     aagagctaaa gtggctccta agaagagtgt tattgtacct actaaagaaa tgaaactcat    107160
     tagcaagggt agggatatga aaagaggaag aagtctagct agaagaaaaa tccccgcagc    107220
     aaccatagtt gctgcgtgta taagagccga aatgggagtg ggtccttcca tagcatcagg    107280
     taaccatacg tgaagaggaa attgtgcaga ttttgcaact gcaccaagga ataataaaaa    107340
     agcacacaaa gtagtaagta aggaattaat cccattatta ggaatccagt tattagctat    107400
     tttgaacaaa tcccgaaact ccaaactacc cgttatccaa aaaaaaccta aaattcctaa    107460
     taacagacca aaatccccta cactattagt tacaaaagct ttttgacaag cactcgctgc    107520
     aattggccgc gtaaaccaaa agcctatcaa taaataggaa cacattccga caagttccca    107580
     aaaaaaataa atttgtatca aattggaact agtaaccaat cccaacatgg aagtattaaa    107640
     aaaacttata taaacaaaaa atctcaaata tccttcatcg tgagacatat aatcgtcact    107700
     ataaataaga actaagattc ctacagtagt aattagtatt aacataatag acgtaagggg    107760
     gtcgaccaag tatccaaatt ctaaggaaaa atcattattg atggtccaag accatagata    107820
     ttgatagata gaacttccat ttatttgttg aatagacagg tgaagtgaga ataccatagc    107880
     tatacttaag agtaaaatac taggaaaagc ccatatgcga cgaagatttt ttgttgctgt    107940
     gggaataaga aaaagtccaa atcccattaa cataataact ggaagtggga gaagaggaat    108000
     tacccaggca tattgatatg tatgttccat aagaaaagaa atagcaattt ttagtttaaa    108060
     tttatagttc aatttttcta taaaattgtt tccgattcac caaacctatt cttatctctt    108120
     tctaaaggaa ttcaaaaaac aaaataagaa aaagcaaaaa tactggaatt ctggattttt    108180
     caaatttctc tcattaaaat attccaaaat tcagaatggg tttagttact gaaattcaaa    108240
     aagtgaatca aagaatttca gtatctagtt attagttaaa aaaaaaatat ttattaaaat    108300
     acaaaaaaag attgaataat tttactttct aatcattttt gtatttcttt ctgttaaaat    108360
     aaaagagctc tgttgtttcg taattgattg attgaattcc aaagaaaacc tatatttata    108420
     ggaaattctc gaatattgct tatttcatat aaaaggaaat cctaatgact agaattctct    108480
     aagttttaga atgtcttgtt taagagacta agtatttttt ttattggaat tcaattatgc    108540
     aatagctttc tgaacttaat taactatttg aattgaattt taccttcctt ctttttatgt    108600
     ccccctctta tatgagggct tatcccccat accatatatt tatatatgga gtatatttga    108660
     tatataaatt gatttaaata gaaaatctta aaaaactctt gtcttatctt atccacatta    108720
     gacaaaatga actaaagaag aatttagaat ttaagtatct ttcagtatca tttaagtatc    108780
     tttcagtatc taagtataaa tactaagaaa aaacagaaag aaggattgat ttgcggcaat    108840
     agatgtcttt cacatacaac tagaaaaaag taattccctt tttgaatggc agttccaaaa    108900
     aaacgtactt cgatgtcaaa aaagcgtatt cgtaaaaatc tttggaaaaa aaagacttat    108960
     ttttccatag tacaatctta ttctttagca aaatcaagat cattttctag cggcaacgag    109020
     catccaaaac caaaaggttt ttctgggcaa caagcaaaca aataataaga ttttgaaata    109080
     atctgaattg aactatccaa aagaaattcc aattatttaa tatcaatgaa taatttggat    109140
     taattaataa atgtactttt atgtgtcgaa ttcctcggta caatattctt agaacgaatc    109200
     cctccattat cattatatag aacaaaagtt tttggtatat tgtgtcctca gtattctttt    109260
     cctatcaaag aacttttttt ttatttataa tagaatcctc ataaaaacga ggattctatt    109320
     ataaaaagta gactattctt gcaataggac ttacaacctc tacctaatct tatccaaaat    109380
     tcccatataa atgggtttag gactggtaca tcatattaat aagagtgtaa aggctttcat    109440
     tctataaatt tttctaaaat acaaaattca tttcattgta gttaatgatg aacttctaat    109500
     gttcctaaat tctatggcct ctcccagtct cgacgattca cgataaaata actattattc    109560
     ttttaagtta actattattt aaaattagcc gccatggtga aattggtaga cacgctgctc    109620
     ttaggaagca gtgctcaagc atctcggttc gaatccgagt ggcggcattc tcgaaaaaga    109680
     atacaataaa ttagaaaatg gattcaattc gaaatttcca attttgtaat gggaccttat    109740
     cgttatgcta tttgcaactt tagaacatat actaactcat atctctttct caaccatttc    109800
     aattgtgatt acgattcatt tgataacctt attagttcgt gaacttaggg gattacgtga    109860
     ttcgtcagaa aaaggaatga tagctacttt tttctctata acaggatttt tagtctctcg    109920
     ttgggtttct tcgggacatt ttccattaag taatttatat gagtcattga tcttcctttc    109980
     atggactctg tatattcttc atactattcc taagatacag aactcgaaaa atgatttaag    110040
     cacaataact acgccaagta ctattttaac gcaaggcttt gccacgtcgg gtcttttaac    110100
     tgaaatgcat caatccacaa tactagtacc tgctctacaa tctcagtggt taatgatgca    110160
     tgtcagtatg atgttactaa gctatgcaac tcttttgtgc ggatccttat tatccgccgc    110220
     tcttctaatc attagatttc gaaattcttt cgatttcttt tcactaaaga aaaatgtttt    110280
     aagaaaaaca tttttcttta gtgagattga atatttatat gcaaaaagaa gtgctttaaa    110340
     aaacacctct tttcccgtat ttccaaatta ttacaaatat caattaactg agcgtttgga    110400
     ttcttggagt tatcgtgtca ttagtctagg gtttactctt ttaaccgtgg gtattctttg    110460
     tggagcagta tgggctaatg aggcatgggg atcctattgg aattgggatc ctaaggaaac    110520
     ttgggcattt attacctgga ccatatttgc aatatattta catagtagaa caaatccaaa    110580
     ttggaagggt acgaattccg cacttgtagc ttcgatagga tttcttataa tttggatctg    110640
     ctattttggt atcaatctgt taggaatagg tttacatagt tacggttcat ttacattacc    110700
     atctaaataa ttacataaca taaaacctga aggttttttc cttttttgtt tgatttgaga    110760
     accctttgaa aagacgttca aggggttctc aaaaattcga gatagatcta attagacttt    110820
     tttacttttt tctgaatttt ttatttttcc actctggaat atagagcgga ctggttaaaa    110880
     aaagaaaatc ctatttagta taataattgg ataatagaac ctctacccta tcaacggata    110940
     gagagagaac aaaatctgga taaataccaa ttcctattac tggtaaaaag atacagatta    111000
     aaagaaagag ttcccgtggt ccagaatcta caaaattttt gtttggaaca tgaaatagct    111060
     tgtatccata gaacatctgg cgtaacatag ataataaata aataggagtt aatatcattc    111120
     ctattgccat tacaaaagta attagcattt ttggcattaa cataaattta ggactagtaa    111180
     ttagtccaaa aaatactact aattctgcaa caaaaccgct cattcccggc aaggcaagag    111240
     aagccattga aaagctacta aacatggtaa aaatttttgg cattgggata gatattcccc    111300
     ctagttcttc gagataaaca agacgcattc tatcacaagc cgttcccgcc aagaaaaaaa    111360
     gtgtagcacc aataaatcca tgagataata tttgtaaaat agctccattt agtccaatgt    111420
     tggttatgga accaattcct ataattatga aacccatgtg agatacggag gagtaggcta    111480
     ttcttttttt gaaatttcgt tgaccaagag aagttaaagc tgcatagatt atttgcaccg    111540
     ctcctattat taccaaccag ggggaaaata gataatgagc atgcggtaac aattccatat    111600
     tgacccgaat caatccgtat gctcccatct ttaatagaat tccggctaaa agcatacatg    111660
     tactgtaatg cgcttcccca tgggtatctg gtaaccacgt atgtaaaggt ataatcggca    111720
     atttgacagc ataagcaata aggaagccaa aatacagtag tatttctaat gttgtagggt    111780
     atgattgatt aatcaatctt tctaaatcta atccgggttc attggaacca tataatccca    111840
     tacccagaac tccaattaag aaaaaaatgg aaccgcctgc agtatacaaa ataaacttgg    111900
     tagctgaata cagacgcctc tttccccccc acatggataa aagtaagtaa acaggaatta    111960
     attctaactc ccacatgata aaaaaaagta aaaggtctcg tgaagaaaat aatcctattt    112020
     gaccgctata cattgctagc atcaggaaat agaataattg cgaattccga gtaaccggcc    112080
     aagccgctaa agtagctaaa gtagtgataa atcctgtcaa taaaatagat cctaatgaaa    112140
     gtccatcgat tcccaatctc cagtggaaat cgaaaacatc tatccattta gaatcctcct    112200
     ttaattggat taagggatcc tccaattgga aatgataaca gaatgcataa gtcattataa    112260
     ggaattctaa taaacaaata gctatagtat accacctaac gattttattt cctttatgag    112320
     gtaaaaagaa aattaatgaa cctgcaaata tcggcaaaac aacaagtatt gttaaccaag    112380
     gaaaataact catgataaag taataaagac aagatacgtt ttgaccagaa aagcccatgc    112440
     tcgattattt cgagcacagg cttcttcggt aaagaggaat cagacgattc aagtggagtt    112500
     ttttgtaacg tatcaataag atagagccat gctgcgggtt gtttcaggcc ctaaataaac    112560
     gcggacactt aaaaaatccg ttgggcaggc ggattcgcat ctcttacaac ccacacaatc    112620
     ttcggttctc ggcgcggaag caatttgctt ggctttacat ccatcccaag gtatcatttc    112680
     taatacatct gttgggcaag ctcgtacaca ttgagtgcat cctatacatg tatcataaat    112740
     ttttacagaa tgtgacattg gatctctaaa ttttcctttt caacataaaa attttcgatc    112800
     tggtaaaaat gaaattagta ctatataaat tagatgtatt gtagacacca gacgaagcaa    112860
     tggtttatcc aaactttaac aaataatgca atatatttcg taatctgttt gtgagaaagc    112920
     gtgaaaagag ccaagagact tgaatttaag gcttcaacag tcataattat acgaattcta    112980
     catactaatt cgaattagcc aataaattgg ctatcatctt ttcaatataa attattgcaa    113040
     tattcaaatt gcaatatcaa tgaattgcaa aaatgcaata ttcaataagt aaaaaacaat    113100
     actctgaaat aacctactca aaaaatggat attattaaac actaataaga aaataagatg    113160
     atttcatctt aatgtttctt attattatat atgcgccttt gtttagagga ttctatgtct    113220
     aattattcaa aaaattggat tgattgatac gagttgattt cctgttacga tggatggaag    113280
     aaagaatgga tagtccaata gctgcttcag cagccgcaag ggctataaca aaaattgcga    113340
     aaatgtctcc ttttaattgg cgactatcaa atagatcaga aaatgttacg agatttagat    113400
     taattgaatt cagtataagt tcaagacata ttagagctct aaccatgttt cggcttgtga    113460
     tcaatccata gataccaatc gaaaataaat agacactcaa aaaaagtaca tgctcaaaca    113520
     tcattaacta actccttatc aatctcgatt catttcaata tgaggacaag aaagaattga    113580
     accgattcaa ttaattagaa tagaacaatt acacaacaaa agagaaaaga aggtatttgt    113640
     tgtgttggca gtagatgggt tttactaaat caaaattgtg attctttagt tatttatttt    113700
     atatttgaaa ttctaagaat tttgactcat tctaagtatt tcttattgtc gagccatagt    113760
     aattgcacct attaaagaaa ctagaagaat tagggaaatg agttcaaacg gaagataaaa    113820
     atcggttgct aaatgaatcc caatttgttg aacgttattt atgagaccct gttctactat    113880
     ttggtttgat cttgtagtcc aaagaattcc ataccacgac gtatctagga tagtagtcat    113940
     tagtgaaaaa ggaatagtta tacaaaggag taaagtaaac ccatctccaa tcgtccaata    114000
     attcttatct ttagaccact ctgagccgtt tacaaacatt acagcaaata tgatcaagac    114060
     atttatggct cccacataaa taagaagttg tgcgacagct acaaagtagg aatttaataa    114120
     aaaatagaat aaggatatac aaacaagaac taatcccagc gaaaaggcag aataaattgg    114180
     gttggtaagt aatactactc ctagacctcc tagtagaaga acaaatcccc caaatagcac    114240
     aagaatctca tgtattggtc caggtaaatc cattatggat aagaagaaat ttctagtata    114300
     aaatttttca tgaactgact aaaactaaaa gattcaagga aggaaaaagg tattaggata    114360
     tttttttgta tatgcatata agttgttaag cagtagttat tcttttttcg ttagagttag    114420
     tcaaaatgga tttttctaat aaaaaaatcc taatacctag taatccgtaa tcgttcttga    114480
     attccaagat ttttcttcgt ctattttact ttgaggcgaa ttcctaattg tttgaattgt    114540
     gtaatctccc attatggaga ttggtaaccg actcaaagca atttgattgt aattcaattc    114600
     atgacgatca taagtagaaa gttcatattc ttcagtcatt gataaacaat ttgtgggaca    114660
     gtattcaaca cagttaccac aaaatataca aactccgaaa tcaatactat aattaagcaa    114720
     ttgttttctt ttaatatcct tttcaaattt ccaatccaca aggggtagat ctatcgggca    114780
     tacgcgaaca catacttcac aagcaatgca tttatcaaat tcaaagtgta ttcgcccccg    114840
     gaaacgctcc gatgtaattg atttttcata agggtagtga atcgttatag gtaaacgatt    114900
     tgtgtgggat aaggtaatta ttaaaccttg accaatgtat cttgcggcgc gtattgtttg    114960
     ttgaccataa ctaatgaacc cagttagcat agggaacata ttctaaatct atatatgaaa    115020
     agggtatgtt tctttctctt gtttgagaga acttttgtgt tgaaaatatt cttactgtta    115080
     ttgtattctt atttatagtg aaactagttg gaaagaagtt gttaataaga gattgcccag    115140
     agaaataggt aaaagaaatt tccatccaag atttaataac tgatccattc tcatcctggg    115200
     taaagtccat cttattgtga tagaaatgaa gagaaataaa taagctttag ttaatgtaat    115260
     aaagatacct attaccattt ccaaaattcc aattatttta ttcatttgga aaaatccaaa    115320
     aaaggatata tagggaatag agaaattcca cccgcctaag tatagaacag ttacaaataa    115380
     agaggaaact aataaattta ggtaagaaac aagataaaat aaaccatatt taataccaga    115440
     atattcggtt tgataacctg ctactaattc ttcttctgct tctggtaaat caaagggtaa    115500
     tctttcacat tctgctaaag aagaaattag aaaaactaga aaacctatag gctgacgcca    115560
     aagattccat ccaaaaaaac catatttgga ctgtgcttca actatatcaa ctgtacttga    115620
     actattagat aatcatagtc gatgataaca tcacagttcc caccgctatt ccaaaaccgt    115680
     acatgaaacc ttagcttcat acggctcctc tatgatcaga aaaaaggaaa ggattgtttc    115740
     gtttcggtat tatcccctgg gcatagatag aattaggtaa gataaaattg attggaaagc    115800
     ccaaaattag accaaagcaa ttacgtctgc tagaataaca aaaaagcgct tccgaattga    115860
     tctcatcctt tatataatat aatttttctt tgttcggtaa taacttaata ttggaataaa    115920
     tcactcatta tagcaattaa taaatggaaa gaatttggca ttagttcatg aggaattctg    115980
     tatgaatagg gataaaggaa ggaaagaata aataaagatc cttttttgta ttgtattcca    116040
     tatcttttgt cctattcttc tttccctggg aggggtatac ttaaaaaaaa agaataaagg    116100
     gttaattcgt tcttgatagc catttcctta acaagtgaat gggaacatac tctagaccgg    116160
     aatctgaaga aagtactgct tgatcatttc caccaatttc aagtccttat tatgattcct    116220
     tttatgagga aaaatgtcta atgatttaga ttctctcatt actaatcctg tatgtacttt    116280
     agtgttccta atccctcact aacttttgat ggattgcctt atggttataa gtttaaatta    116340
     tagtaataac tcaaaatatt ctagtaatgg aattccatat cgcgaatcct ttattcttgc    116400
     ccgcttcaag atatgatgac taattaaaca atctcaacct tggggtaaag agtttacact    116460
     gcttatgttt acttgaactt ttttcttgta cgtaggaaat gagatttttt atttttacta    116520
     caaattaata agctgttttg tttcactcat atagctatcg agtttaactt accaacgcga    116580
     atacagaata agcaaaggaa gataagcatt caatgtattt tagaggaaaa agatcctatt    116640
     ttaacgaatc acacgtagag atattgctag tacacaaaaa gttaatggta tttcataact    116700
     aatagattga gcagccgctc gtagaccgcc taaaaaagaa tatttattat ttgagctata    116760
     tcctgccatg agaagaccaa taggagcaat acttgaaatc gcaatccata aaaaaacacc    116820
     aatactaaga tcagctaaaa caaaatgata tcccaaaggg ataactaaaa aacttaataa    116880
     aatggatatg actgctatag agggaccaat gctaaataaa ggaatctctc ctcgggatgg    116940
     gaggatatcc tcttttaaaa gtagtttagt tccatctgct atagcttgaa gcagtcccag    117000
     ggggccagca tattcaggac caatacgttg ttgtatcgat gcggatattt ctctttctaa    117060
     ccacacaatt acgagtactt ctattgtgat tcccagtagg agggccaaaa tgggtagaat    117120
     ccatataagt ccgtagattt cttttaataa ttccaatttc gaaaaagaat tgatagtttc    117180
     tacctctacc ctatctatta tcatttcaac gatcaacttc ccccataatg atatctatac    117240
     tacctaatat tgtcatgata tcagccaatt tcattttttt aactagctga ggaagaattt    117300
     gcaaattaat aaaacccggt ggacgaattt tccatctcca ggggaaaaga ctatcatctc    117360
     ctaccagata aattcctaat tcgccttttg gagcttctac tcttacataa agctcttgct    117420
     ttgataattc aaaattgggc gaaggttttt taccaagaaa tcgatattca aaatcattcc    117480
     attcgggatt ctttgctttc ttaaagcgtc gggcttctaa attctcataa ggtcctccag    117540
     gaattttctc tacagcctgt tgaataattt ttatggattc cctcatttca ccgactcgta    117600
     ctaaatagcg agctaacgaa tctccttctt tttgccattg gactttccaa tcgaattgat    117660
     tgtaagactc ataaggatcg attttacgaa gatcccattg tattccagaa gctcgtaaca    117720
     ttggtcccga taagccccaa tttacagctt cttctccgct aataaaaccg actccttcaa    117780
     ctcgttctaa aaaaatagga ttctgtgtaa taagttgttg atattcaaca actccttgta    117840
     aaaaataatc acagaaatct aaacatttat ccatccatcc ataagggaga tcggcagcta    117900
     cccctccgat gcgaaagtaa ttatgcatca ttcgcatacc tgtagcagct tcaaatagat    117960
     catatatcaa ttctctctct ctaaaaatgt agaaaaaagg agtctgtgcc ccgagatccg    118020
     ccataaaagg tccaagccat aacaaatgag aagctatacg gctcaattct aacataatta    118080
     ctctaatata gctggctctt tggggtattt gaatattctc caagaattct ggtgcattta    118140
     ccgttattgc ttctgtaaac atagtagcta aataatccca tcgtgttaca taaggcaagt    118200
     attgtataat acttctgttt tctgcaattt tttccattcc tctgtgtaaa taccctaata    118260
     tgggttcgca atcaataaca tcttcaccat cgagagtaac aatcagtcga agaacaccat    118320
     gcattgatgg gtgttgagga cccatattca ctatcatgag atcttttctt ttaagcgata    118380
     gactcatatc cttgttctta ttctttattc catgaaaatg gattattcca tgaattcctc    118440
     aaaacgaggc tcatcaaaat gcaaaatcta agactactat aagactacta ataaaataaa    118500
     gactactaat aaaataagaa aaaaattcga acgattaaat tacttctccc gaatatccaa    118560
     ctgactgatt aatttcttat aacgtactct atttttcttt gccaaataag ccagcaaacg    118620
     ttgacgtttt cccaaaagtc ttcgtagacc tctttccgat gaaaaatctt ttttgtgtaa    118680
     ttctaaatgt gaagcaagtc tccgtatctt attggtgaaa ctgaatactt gaaattcaac    118740
     agaacccctg ttttcttgtt tttcttcttt aaccataaat caacaaattt ttctacctcc    118800
     tttctttttc atgtattttt ctgatcagga aaaataaaaa attatgtcag ttatttttaa    118860
     gttattctaa tctcgtacac acaaaaattt gcaattattc atctactgct ggaatctgga    118920
     atttggattt attttatcga tgcaaattgg atttggatag aagggtacat tcttttattt    118980
     tagatagaag aaacatttct tctatctaaa ataaaagaat tttgctgatt tatttattgc    119040
     tatatccaat ttatagaatt gatataccat ttaattgata tcatttagca aaatgaaaca    119100
     cagcatatgc atccatcttt gggctcgaga atttcacggg atagagatat agtataagaa    119160
     ataggctatt aagtaactct aaatgaattg tggatacatc tgtatcctta acatactgaa    119220
     acgactgcca ttattcgtat caaaccaata gcgattcata aaagctaaat cttgtaatca    119280
     atggtgggcc aataatgaat ttttttgcat atgtattaag acgcttggtc tgatttcgaa    119340
     attgtccaga gttttttatg ttgttttcat tgcaaaatga tggatctcct tccgtaactt    119400
     tccaattacg agtacgagaa ttgaaagaca tgaaaattct caattctcta cggcgtctag    119460
     gagatagatc gaatattttc aggaacaaga aaatcagaag aatctttttc tctattcact    119520
     accattccgc gtcttcgact tctattagtt tcttttcttc tttaatgcaa tagctatagt    119580
     ttgatataga atccatttct caaagtaatg gaaaccattc tcttatagga aatggttcga    119640
     aaatcgctat tccacctttt aggtttaggt atcgtgaaaa gtgatacctg tgaagatcgt    119700
     gcatttcagt cacattcaga tccgtttttc gagtccatga tataaccaaa ttggatggat    119760
     cttccacccg tttagctaag aaagaataga tgcagaggtg gataatagat cgatatgaag    119820
     atcatgagct gccccataat gaaaccgcca gtagtcgcga atatctcctt cttccctaac    119880
     ccaagattgg agaaagaaga tctaagaggg acctatggag aatgtggtca gaaatccata    119940
     atagagtccg accacaacga ccgaattaat tatcctcatc gagaaactta gactacttta    120000
     gactacttaa gtagaaaaga tttgaaaatc atggcatggg tctccttttt ttctttcttt    120060
     agagttttct atatgcacaa tttctcgatg tttcgatgag aatttcttga ctttccatat    120120
     atagaaagag atagactata aatgacatct cttatgtcaa taagaccaaa gggatggata    120180
     ttaaatgata ggaagtgcta ggaagtgaaa tagaatgaaa tagagccact ttgggcttcc    120240
     ctatgaaatg aggcatggaa cggagccact acgaagaaat tccgggagtt acgaaagaag    120300
     cttcggactc atattgttca cgggttgaga gcgggagttg aactctagga ggtcgaatct    120360
     ccccttgttc ctcagtagct cagtggtaga gcggtcggct gttaactgac tggtcgtagg    120420
     ttcgaatcct acttggggag atttgattca ttctttaatg taagaataaa gaattgaatt    120480
     aaaaggcttg ctttgaccct taggagtagg taacccgttc gctatccttg tttctattgc    120540
     attctatctc atcgtatcac attctgttct acgattccac ttcgacaaaa ggaaagagca    120600
     tacccaagtt caatagcttt acgtccgcta ttccgatcat gattttccta ccctcaggga    120660
     gaaagtaaag gtccttcccc ctttggaagg ctgtgggcga ggagggattc gaacccccga    120720
     caccgtggtt cgcagccacg tgctctaatc ctctgagcta caggcccacc ccgtctccac    120780
     tggatctctt cccggggata ccccccaaaa ggaaccttct tctcctcagc catttcattt    120840
     cgggttaaga agatgggaaa gcgcctttct ctctataaga acagtgcgtt ctgaggtgtg    120900
     aagtgggaga gaggggatga ttgaggtttt gaataagacg acctttgtgt tttggatttg    120960
     gatctttttc gtatttcaaa atagtgaaaa agtcaaataa gaggtgttaa gctttttatc    121020
     attctggcat cgagctattt tgccgcagga cctcccctac agtatcgtca ccgcagtaga    121080
     gtttaaccac caaattcggg atggattggt gtggttcctc tacgcctagg acaccagaat    121140
     atcgaaccat gaacgagaaa aggcatgaga gaaatattgg ctagtaattg tgaagcccca    121200
     attcttaact ggaagggaca ccaaaggact ctgccctccc tctctattta tccaagagat    121260
     ggaagggcag agcttttttt tggttttttc atcttttctt ttcatcaaag agttgaacaa    121320
     tgaagataga tggcaagtgc ctgatcgatt tgatcaggtc gtgtaggaac aaggttcaaa    121380
     tcgttcgttc gttaggatgc ctcagctgca tacatcactg cacttccact tgacacctat    121440
     ttaaacggct cgtctcgccg ctaccttatc ctatttccat acttctgtcg ctccatcccc    121500
     gtatgggtgg agaacccgtc gctgtctcgg ctgtgctacc ggaggctcta gggaagtcgg    121560
     aggagagagc actcatcttg gggtgggctt actacttata tgctttcagc agttatcctc    121620
     tccacacttg gctacccagc gtttaccgta ggcacgataa ctggtacacc agaggtgcgt    121680
     ccttcccggt cctctcgtac tagggaaagg tcctctcaat gctctaacgc ccacaccgga    121740
     tatggaccga actgtctcac gacgttctga acccagctca cgtaccgcat taatgggcga    121800
     acagcccaac ccttggaacc acctacagct ccaggtggcg aagagccgac atcgaggtgc    121860
     caaaccttcc cgtcgatgtg gactcttggg gaagatcagc ctgttatccc tagagtaact    121920
     tttatccgtt gagcgacggc ccttccactc ggcaccgtcg gatcactaag gccgactttc    121980
     gtctctgctc gacgggtgag tcttgcagtc aagctccctt ctgcctttgc actcgaggac    122040
     caatgtccgt ctggcccgag gaaacctttg cacgcctccg ttaccttttg ggaggcctac    122100
     gccccataga aactgtctac ctgagactgt cccttggccc gcgggtctga cacaaggtta    122160
     gaatccgagc tcttccagag tggtatctca ctgatggctc gggccccccc ggaagggggc    122220
     cttcttcgcc ttccacctaa gctgcgcagg aaaagcccaa agccaatccc agggaacagt    122280
     aaagcttcat agggtctttc tgtccaggtg caggtagtcc gcatcttcac agacatgtct    122340
     atttcaccga gcctctctcc gagacagtgc ccagatcgtt acgcctttcg tgcgggtcgg    122400
     aacttacccg acaaggaatt tcgctacctt aggaccgtta tagttacggc cgccgttcac    122460
     cggggcttcg gtcgccggct tccctgtcat cagttcacca acttccttga ccttccggca    122520
     ctgggcaggc gtcagccccc atacatggtc ttacgacttt gcggagacct gtgtttttgg    122580
     taaacagtcg cccgggcctg gtcactgcga cccccttttg cgagggggca ccccttctcc    122640
     cgaagttacg gggctatttt gccgagttcc ttagagagag ttgtctcgcg cccctaggta    122700
     ttctctacct acccacctgt gtcggtttcg ggtacaggta cccttttgtt gaaggtcgtt    122760
     cgagcttttc ctgggagtat ggcatgggtt acatacttca gcgccgtagc gcctggtatg    122820
     agcctcgtgg agaagcaatg gctagtccac ggggctcata cttcagcgct gcagcgcttg    122880
     gtactcggac ctcggctcga ggcattttct ctaccccttc ttaccctgaa aaagcagggt    122940
     caccttgtgt ccttaaacct ataaccatct ttcggctaac ctagcctcct ccgtccctcc    123000
     gtaccaacaa ggggtagtac aggaatattg acctgttgtc catcgactac gcctttcggc    123060
     ctgatcttag gccctgactc accctccgtg gacgaacctt gcggaggaaa ccttgggttt    123120
     tcggggcatt ggattctcac caatgttttc gttactcaag ccgacattct cgcttccgct    123180
     tcgtcgaccc ccgctttcgc gtttgcttcc ctctaaggcg gaacgctccc ctaccgatgc    123240
     attttgacat ctcacagctt cggcagatcg cttagccccg ttcatcttca gcgcaagggc    123300
     gctcgatcag tgagctatta cgcactcttt aaagggtggc tgcttctagg caaacctcct    123360
     ggctgtcttt gcacccccac ctcctttatc actgagcggt catttagggg ccttagctgg    123420
     tgatccgggc tgtttccctc tcgacgatga agcttatccc ccatcgtctc actggccgac    123480
     cttgacccct gttatttttg ggtcatatct agtattcaga gtttgcctcg atttggtacc    123540
     gctcgcgcag cccgcaccga aacagtgctt tacccctaga tgtccagtca actgctgcgc    123600
     ctcaacgcat ttcggggaga accagctagc tctgggttcg agtggcattt cacccctaac    123660
     cacaactcat ccgctgattc ttcaacatca gtcggttcgg acctctgctt agtttcatcc    123720
     aagcttcatc ctggtcatgg atagatcacc caggttcggg tccataagca gtgacaatcg    123780
     ccctatgaag actcgctttc gctacggctc cggtgggttc cattccctta accaagccac    123840
     tgcctatgag tcgccggctc attcttcaac aggcacgcgg tcagagatca ctttcccctc    123900
     ccactgcttg ggagctcagc acggtttcac gttctatttc actacccact gggggttctt    123960
     ttcacctttc cctcacggta ctacttcgct atcggtcacc caggagtatt tagccttgca    124020
     aggtggtcct tgctgattca cacgggattc cacgtgcccc atgctactcg ggtcagagcg    124080
     taagctagtg atgctttcgg ctactggact ttagccatct agggtgcggc actcaaccgc    124140
     ttcgcctagc agcacaacgc ttgtattgct ctcccacaac cccgttttca cggtttaggc    124200
     tgctcccatt tcgctcgccg ctactacggg aatcgctttt gctttctttt cctctggcta    124260
     ctaagatgtt tcagttcgcc aggttgtctc ttgcctgctc atggattcag caggcagttc    124320
     aaaaggttga cctatttggg aatctccgga tctatgctta ttttcaactc cccgaagcat    124380
     ttcgtcgctt gctacgccct tcctcgtctc tgggtgccta ggtatccacc gcaagccttt    124440
     cctcttttga acctcgccat taacgttaag gctatgccat cctaaggtgc tactaaatgg    124500
     aaggatctta tcaacgtcca tgaatgcgaa atcatagatc gaactgacga attggcaacc    124560
     ttcggtgcta tcatagtatc cgctaagttc acgggctgga gataagcgga ctcgaaccgc    124620
     tgacatccgc cacagggtaa accaccgcct ctcaggcctc cccgacgggt tctaccatag    124680
     aggacaacga taggcaataa ctcccccccg aacacagctt acaactttca tcgtactgtg    124740
     ctctccaaag agcaactctt ctcaaaatcc caaaacaaaa ggtgctgagt tggaatccca    124800
     ttctaaggat tcttgtggtt ccggggaatc cagctacagg agaaccagga acggggagct    124860
     ctcccctttt tccgcccgac tctttgatct taacttaaga atgctggttt taagaacgag    124920
     tgattgccct tctccgaccc ttactgccca accggagagc ggacggctaa tgtgttccac    124980
     ttattgaaca ggatctatgg tcggtccgtg acccctggac gccgaaggcg tccttggggt    125040
     gatctcgtag ttcctacggg gtggagacaa tggggtcggt ccatggattt tccttccttt    125100
     tgccacattt cgctcaaagg gttgaaggga gatagtgcat caagctattc gcaagggcca    125160
     acttgatcct cttccccagg gatcccagat gagggaagcc taggagagcc gccgactcca    125220
     actatcgtcc atgtacgatc catactagat ctgaccaact gcccatccta cctcctctac    125280
     ctttttgaca gcccatcttt ttgtctcagt agagtctttc agtggcatgt ttcagtcctc    125340
     ttccccatta cttagaaaaa gtgagccacc ggttcaggta caagatacta tcattaccgc    125400
     ctggacaatt agacagccaa cccgtaatcg caacgaccca attgcaagag cggagctcta    125460
     ccaactgagc tatatccccc ccgagccaag tggagtatgc atgaaagagt cagatgcttc    125520
     ttctattctt ttccctggcg cagctgggcc atcctggact tgaaccagag acctcgcccg    125580
     tgaagtaaat catcgcccct acgatccaac caattgggag agaatcaata gactcctttt    125640
     cgggagcgat tcatccttcc cgaacgcagc atacaactcc ccgttgtact gcgctcttca    125700
     agtgtgcttc ttcccccttc tcccccttac catggcaagt ccttgggaaa taactccgat    125760
     gggcagaaaa aagaaggggt taagagaccc tcctggccca accctagaca ctctaagatc    125820
     ctttttcaaa cctgctctgc tcccatttcg agtcaagaga tagataaata gccacatccc    125880
     attgcactga tcgggggcgc tcgtagtgac ttagggggtc gaagaccaag aagtggctta    125940
     tttataccaa gcattcctct tatggctaga tccaatctcc tggtccctgc agaaaggaaa    126000
     aagaatttca cgttcttcct ttcaggaagg gaggattagg gaagtcctat tgattactgc    126060
     tttctccaga ccgccgggaa aagcatgaaa aaaaggctcg aatggtacga tccctccgtc    126120
     accccagaat gaaaggggtg atctcgtagt tcttggtctg tgaagatgcg ttgttaggtg    126180
     ctccattttc ccattgagga cgaacctcaa cctgtgctcg agagatagct ctccatacac    126240
     tgataaggga tgtatggatt ctcgagaaga gaggagccgc ggtggccccc ccccggaccg    126300
     cccggatccc acgagtgaat agaaagttcg atctacatgg gatctcacct gaatcgcccc    126360
     atctatcctc ctgaggagaa gtttgtttgg tttcaaactc cgattcaaac aggaggagta    126420
     cgccatgcta atgtgccttg gatgatccac atcttcgggt caggcgctga tgagcacatt    126480
     gaactatcca tgtggctgag agccctcaca gcccaggcac aacgacgcaa ttatcagggg    126540
     cgcgctctac cactgagcta atagcccgtc gcgcgggcct cccaaaggga ggcctgctac    126600
     gccaaaagcg agaaaaactc catccctttc cttttgacat ccccatgccg ccacacgggg    126660
     ggacatgggg acgtcaaaaa ggggatccta tcactatcaa ctaatttgtt ccgacctagg    126720
     ataataagct catgagcttg gtcttacttc accctaaacg aaagaagact tccatatcca    126780
     agtttagctc agacgtagct gccttctttt tgggcgtgaa gcagtgtcaa accaaaatac    126840
     ccaataagca taagcattag ctctccctga aaaggaggtg atccagccgc accttccagt    126900
     acggctacct tgttacgact tcactccagt cgcaagccta gccttaggca tccccctcct    126960
     tacggttaag ggtaatgact tcaaacctgg ccagctccta tagtgtgacg ggcggtgtgt    127020
     acaaggcccg ggaacggatt caccgccgta tggctgaccg gcgattacta gcgattcctg    127080
     cttcatgcag gcgagttgca gcctgcattc cgaactgagg acgggttttt ggagttagct    127140
     caccctcgcg agatcgcgac cctttgtccc gcccattgta gcacgtgtgt cgcccagggc    127200
     ataaggggca tgatgacttg gcctcatcct ctccttcctc cggcttaaca ccggcggtct    127260
     gttcagggtt ccaaactcat agtggcaact aaacacgagg gttgcgctcg ttgcgagact    127320
     taacccaacc ccttacggca cgagctgacg acagccatgc accacctgtg tccgcgttcc    127380
     cgagggcacc cctctctttc aagaggattc gcggcatgtc aagccctggt aaggttcttc    127440
     gcgttgcatc gaattaaacc acatgctcca ccgcttgtgc gggcccccgt caattccttt    127500
     gagtttcatt cttgcgaacg tactccccag gcgggatact taacgcgtta gctacagcac    127560
     tgcacgggtc gagtcgcaca gcacctagta tccatcgttt acggctagga ctactggggt    127620
     ctctaatccc atttgctccc ctagctttcg tctctcagtg tcagtgtcgg cctagcagag    127680
     tgctttcgcc gttggtgttc tttccgatct caatgcattt caccgctcca ccggaaattc    127740
     cctctgcccc taccgtactc cagcttggta gtttccaccg cctgtccagg gttgagccct    127800
     gggatttgac ggcggacttg aaaagccacc tacagacgct ttacgcccaa tcattccgga    127860
     taacgcttgc atcctctgtc ttaccgcggc tgctggcaca gagttagccg atgcttattc    127920
     ctcagatacc gtcattgttt cttctccgag aaaagaagtt gacgacccgt aggccttcca    127980
     cctccacgcg gcattgctcc gtcaggcttt cgcccattgc ggaaaattcc ccactgctgc    128040
     ctcccgtagg agtctgggcc gtgtctcagt cccagtgtgg ctgatcatcc tctcggacca    128100
     gctactgatc atcgccttgg taagctattg cctcaccaac tagctaatca gacgcgagcc    128160
     cctccttggg cggatttctc cttttgctcc tcagcctacg gggtattagc aaccgtttcc    128220
     agttgttgtt cccctcccaa gggcaggttc ttacgcgtta ctcacccgtt cgccactgga    128280
     aacaccactt cccgttcgac ttgcatgtgt taagcatgcc gccagcgttc atcctgagcc    128340
     aggatcgaac tctccatgag attcatagtt gcattactta tagcttcctt attcgtagac    128400
     aaagcggatt cggaattgtc tttccttcca aggataactt gtatccatgc gcttcagatt    128460
     attagcctgg agttcgccac cagcagtata gccaacccta ccctatcacg tcaatcccac    128520
     aagcctctta tccattcccg ttcgatcgtg gtgggggagt aagtcaaaat agaaaaaact    128580
     cacattaggt ttagggataa tcaggctcga actgatgact tccaccacgt caaggtgaca    128640
     ctctaccgct gagttatatc ccttccccgt cccatcgaga aagagaaata acgaatccta    128700
     aggcaaaggg gcgagaaacg caaggccagg ccactcttcc tccgggcttt ctttccgcac    128760
     tattatgaac agtcaaataa tgggaaaaat tggattcaat tgtcaaccgg tcctatcgaa    128820
     aataggattg actatggatt cgagccatag cacatggttt cataaaatct gtacgatttt    128880
     cccgatctaa atcgagtggg tttccatgaa gaagatcttg ttcagcatgt tctattcgat    128940
     actggtagga gaagaacccg actcggtatt cttaaaaaaa gaggggaagc agaaccaagt    129000
     caagatgata tggatcgccc cttcttcttg cgccaaagat cttaccattt ctgaaggaac    129060
     tggggctaca tttcttttca atttccattc aagagtttct atctgtttcc acgccctttt    129120
     tttgagacct cgaaacatga aatggacaaa ttccttctct taggaacaca tacaagaaaa    129180
     aggataatgg tagcccgccc attaactaat ttatgaattt catagtaata gaaatccatg    129240
     tcctaccgag acagaatttc gaacttgcta tcctcttgcc taataggcaa agattgacct    129300
     ctgtagaaag actgattcat tcggatcgat atgaggaccc aactccgttg cattgccaga    129360
     atccatgttc catatttgaa gcgggttgac ctctgtgctt ctctcatggt acaatcctct    129420
     tcctgctgag ccccctttct cctcggtcca cagagaaaaa atgtaggact ggtgccgaca    129480
     gttcatcacg gaagaaagaa ctcacagagc cgggatcgct aactaataga atagtactac    129540
     taactaatac taatatatag ataactaata ctaatatata gatattaata ctaatatata    129600
     gatatataga aatagatatc tagaaataga aacgaactaa tatatagata atcgaaattg    129660
     aaaagaactg tcttttctgt atactttccc cgttctattg ctaccgcggg tcttatgcaa    129720
     tcgatcggat catatagata tcccttcaac acaacatagg tcatcgaaag gatctcggac    129780
     gactcaccaa agcacgaaag ccagttagaa aatggattcc tatttgaaga gtgcctaacc    129840
     gcatggataa gctcacatta acccgtcaat tttggatcca attcgggatt tttcttggga    129900
     agtttcggga agaaattgga atggaataat atcgattcat acagaggaaa aagttctcta    129960
     ttgatgcaaa cgctgtacct agaggatagg gatagaggaa gagggaaaaa tcgaaatgaa    130020
     ataaataaag aataaagcca aaaaaataag tcgaagatag aagagcccag attcaaaatg    130080
     aagaaatgga aactcgaaaa ggatccttct gattctcaaa gaatgagggg caaggggatt    130140
     gataccgaga aagatttctt cttattataa gacgtgattt gatccgcata tgtttggtaa    130200
     aagaacaatc ttctccttta atcataaatg gaaagtgttc aattagaaca tgaaaacgtg    130260
     actcaattgg tcttagttag tcttcgggac ggagtggaag aagggcggag actctcgaac    130320
     gaggaaaagg atcccttcga aagaattgaa cgaggagccg tatgaggtga aaatctcatg    130380
     tacggttctg tagagggaca gtaaggatga cttatctgtc gacttttcca ctatcaaccc    130440
     caaaaaaccc aactctgcct tacgtaaagt tgccagagta cgattaacct ctggatttga    130500
     aatcactgct tatatacctg gtattggcca taatttacaa gaacattctg tagtattagt    130560
     aagaggagga agggttaagg atttacccgg tgtgagatat cgcattattc gaggaaccct    130620
     agatgctgtc gcagtaaaga atcgtcaaca agggcgttct agtgcgttgt agattcttat    130680
     ccaagacttg tatcatttga tgatgccatg tgaatcgcta gaaacatgtg aagtgtatgg    130740
     ctaacccaat aacgaaagtt tcgtaagggg actggagcag gctaccatga gacaaaagat    130800
     cttctttcta aagagattcg attcggaact cttatatgtc caaggttaat atggaaattc    130860
     tttcagaggt tttcccttac tttgtccgtg tcaacaaaca attcgaaata cctcgacttt    130920
     ttcagaacag gtccgagtca aatagcaatg attcgaagca cttctttttc cattacacta    130980
     tttcggaaac ctaaggactc gatcgtatgg atatggaaaa tacaggattt ccggtcctag    131040
     cgggaaaagg agggaaacgg atactcaatt taaagtgagt aaacagaatt ccatactcga    131100
     tctcatagat ccctatagaa ttctgtggaa agccgtattc gatgaaagtc gtatgtacgg    131160
     cttggaggga gatctttcct atctttcgag atccacccta caatatgggg ccaaaaagcc    131220
     aaaaaaataa gtgattcgtt tttagccctt ataaaaagaa aacggattct tgaacctctt    131280
     tcacgctcat gtcacgtcga ggtactgcag aaaaaagaac cgcaaaatcc gatccaattt    131340
     ttcgtaatcg attagttaac atggtggtta accgtattat gaaagacgga aaaaaatcat    131400
     tggcttatca aattctctat cgagccgtga aaaagattca acaaaagaca gaaacaaatc    131460
     cactattggt tttacgtcaa gcaatacgta gagtaactcc caatatagga gtaaaaacaa    131520
     gacgtaataa aaaaggatcg acgcggaaag ttccgattga aataggatct aaacaaggaa    131580
     gagcacttgc cattcgttgg ttattagaag catcccaaaa gcgtccgggt cgaaatatgg    131640
     ctttcaaatt aagttccgaa ttagtagatg ctgccaaagg gagtgggggt gccatacgca    131700
     aaaaggaagc gactcataga atggcagagg caaatagagc tcttgcacat tttcgttaat    131760
     ccatgaacag aatctaggta tgtagacaca tggatccata catctcgatc ggaaaagaat    131820
     caatagaagg agaatcggac gatatctttt tcgaaacaaa taaaaaggaa aaaaaaagag    131880
     aaaacagaaa tcatgatcaa ctaagccctc tcgggggctt gcttaagaat aagaaagagg    131940
     aatcttatgg aaatagcatg gaataaggtt tgatcctatt catggggatt ccgtaaatat    132000
     cccattccaa aaatcgaaac aatcgggact tttcggagat tggctgcagt tactaattca    132060
     tgatctggca tgtacagaat gaaaacttca ttctcgattc tacgagaatt tttatgaaag    132120
     cgtttcattt gcttctcttc aatggaagtt tcattttccc agaatgtatc ctaatttttg    132180
     gcctaattct tcttctgatg atcgatttaa cctctgatca aaaagataga ccttggttct    132240
     atttcatctc ttcaacaagt ttagtaataa gcataacggc cctattgttc cgatggagag    132300
     aagaacctat aattagcttt tcgggaaatt tccaaacgaa caatttcaac gaaatctttc    132360
     aatttcttat tttattatgt tcaactttat gtattcctct atccgtagag tacattgaat    132420
     gtacagaaat ggctataaca gagtttctgt tattcgtatt aacagctact ctagggggaa    132480
     tgtttttatg tggtgctaac gatttaataa ctatctttgt agctctagaa tgtttcagtt    132540
     tatgttccta cctattgtct ggatatacca agagagatct acggtctaat gaggctacta    132600
     tgaaatattt actcatgggt ggggcaagct cttctattct ggtttatggt ttctcttggc    132660
     tatatggttc atctgggggg gagatcgagc ttcaagaaat tgtgaatggt cttatcaata    132720
     cacaaatgta taactcccca ggaatttcaa ttgcgcttat attcatcact gtaggacttg    132780
     ggttcaagct ttccctagcc ccttttcatc aatggactcc tgacgtctac gaaggagtgt    132840
     ggttcgttcg acaaattcct acctctatct gaggtgtttg ggttttgcaa aactccatag    132900
     acatgcagaa gagaaatgct atccccactc cgaccaagac agaactttta ccaaaagttt    132960
     atgtgatctt tttgttcaaa taacaattaa ggtgaagcag ggtcaggaac aacgaatctc    133020
     tttatgataa acagatccat tttgcaagct cgttattacg ggtagttcct acaaagaatc    133080
     ggactaatga cgtatacaat gcttgaatta tcgatgtaaa tgctacatag tgggttctca    133140
     tccttcagag actacgagtg taataggagc atccgttgac aaaaggatca ccctaagatg    133200
     atcatctcat ggctattggg aacgaatcaa atcagatggt tctatttctc aacctttctg    133260
     acttgctcct acggaaccaa ggtcgaaagg attgaaaaag tcagtcattc acaaccactg    133320
     atgaaggatt cctcgaaaag ttaaggatta gtagttcttt ttcgaaatcc atttcgaaaa    133380
     agaatggatt cggtcttata catacgcgag gaaggtaatc aaaaaagaaa gaagacgagt    133440
     tcttctttct tttatcactt aggagccgtg cgagatgaaa gtctcatgca cggttttgca    133500
     tgagagaaag aagcgaggaa tcctcttttc gactctgact cccccactcc agtcgttgct    133560
     tttctttctg ttacttcgaa agtagctgct ttagctttag ccacgcgaat tctcgatatt    133620
     cctttttatt tctcatcaaa cgaatggcat cttcttctgg aaatcctagc tattcttagc    133680
     atgatattgg ggaatctcct tgctattact caaacaagca tgaaacgtat gcttgcatat    133740
     tcgtccatag ggcaaatcgg atatgtaatt attggaataa ttgttggaga ctcaaatgat    133800
     ggatatgcaa gcatgataac ttatatgctg ttctatatct ccatgaatct aggaactttt    133860
     gcttgcattg tattatttgg tctacgtacc ggaactgata acattcgaga ttatgcagga    133920
     ttatacacga aagatccttt tttggctctc tctttagccc tatgtctctt atccctagga    133980
     ggccttcctc cactagcagg tttcttcgga aaactctatc tattctggtg tggatggcaa    134040
     gcaggcctat atttcttggt ttcaatagga ctccttacga gcgttctttc tatctactat    134100
     tatctaaaaa taatcaagtt attaatgact ggacgaaacc aagaaataac cccttatgtg    134160
     cgaaattata gaagatcccc tttaagatca aacaattcca tcgaattgag tatgactgta    134220
     tgtgtgatag catctactat actaggaata tcaatgaacc ccattcttgc aattgctcag    134280
     gataccctct tttagctgct aggtctattt cttagttcaa gatccctctt actaactgga    134340
     ataaaagaat tagtagatct gttccgccca aaatgggaat gggtgctagg gttatgaact    134400
     tataatcatg gaatcgactc gatcatcaga ttataagttc attccatacc ggaccagatc    134460
     gtgcacattc ttattatgag aaggggtcat tcgagcctat ggaaatagga tactctgttt    134520
     acatagaaat ccctacgtcc ttacattcta tttaggatta ggaataggtg taatcagacc    134580
     tgcttttgac atatctatcc tatccttatt tgggtaccat atgcacctct ttgggcttct    134640
     attgaatcga gaaattggat tgtacatctt tttgattttg atatcgattt tgatacatat    134700
     aaggtgtcct acggataatg caaatcgaag ctatttgatg tctgactcag gcctatatgt    134760
     atatgaccga tcgatcgaaa tactccaaga ctccaccttt gtcatatatt ccatatatca    134820
     cattcgatag atatcatatt catggaatac gattcacttt caagatgcct tgatggtgaa    134880
     atggtagaca cgcgagactc aaaatctcgt gctaaagagc gtggaggttc gagtcctctt    134940
     caaggcataa tacggagaat gctcattgaa tgagcattcc ccgtagaagt attccggaaa    135000
     tctgcgcctg gcgctctcct ctatcttctg aggtccttaa ccatctccct gagaaaagta    135060
     gacagtaaaa gccaaaatag actaaatata gcctgaatga tcctaaaaac ccctcgaagg    135120
     agataataaa gaacctaaag cagacggtat cctactgcaa gggtggtctt aagaatccaa    135180
     aagaggttgc tcagaagaga tagatgtatc ccaacctcta ttgctctcgc gtaaagcctt    135240
     ttttttacgc gacaggaaaa agtgactacg aattcccctt tttgtttgcg aatccctgtt    135300
     tgtatccttt gagcgcacgc ccataagtag cgatcaagga aatcgatcaa acgatcccaa    135360
     taccgtgaaa gagaaacttc ccagatccag ggaagcttat cataaagggc ttcaacaagg    135420
     ggttttattc gttctttgag caaaaagata aagatcggat agattcgaac cgcaattgca    135480
     aaggtaataa ctactatgcc agcccaaatc atgatcttca ccaacttgga tttggttctc    135540
     tcgcgaaaac cgcgagttgc agagatgagg accatgaaaa gcaagatcct gaataagaaa    135600
     ataaaaaccg aggaaaccac aagagtgaag actagtagag tctcatcttt tgtcattctt    135660
     tactcctttt tcactcaatg attcattcga atttcccaac caaaaattct atatgtctat    135720
     tctatgatat ttctatatat atagaatatg atatctaata tgacacccga tttgtcaaag    135780
     ggattggatt ggtgacttac ccattcagtg actttggcac tggacgttcc aaaaacgggt    135840
     actatcggat cgggtgaatt agagaataga cagaggtccg ttggcatttc agcttctctt    135900
     ctcctttcag ggcctatccg aaagagaatc caggacctct tggtcctgaa tatcagaata    135960
     ggacgaacga accggcctcc gcggatatct ttgcttcgga acaaaacaat tagcattagg    136020
     ctcggtcaac tggaatgtgt attatccata tgggagatct tccaatcgag aagatccatc    136080
     gatctgagac gaagagaaag ggcccatttt ctttacttat tcagttaaac caaggattcg    136140
     ttatggaaac agatagcaac aaccatttca tcagacatgc gtatttttga ttatccggtg    136200
     gatttacaca gtttcattaa tgcaaattgt ttgatgtagt tagtactcag gttattcgac    136260
     gctcaagaat tcttatttag gcagttcata tcatcccata catagtgttt tgatctaaga    136320
     ttgcaattct tccatgtttc cgcagtagca tattgttcca tggagctagg gtccaaaata    136380
     ggaatcaaca agtgtttcca cgactctacc gcccggccaa tcctgttcca ctgaatcccc    136440
     tccctttttc atggccacat atctttacgg ctaaggagtg ggaaatcttt ctcctgttac    136500
     acaaatgaaa tgtttcattt catccgggaa aagccacctc tttctccaca aacaatgtct    136560
     ttgtcatttg atccaggagc cttccgttag ataggaacag ctttgctaaa tactgagaac    136620
     tctcggatag agtattagaa tgaaaagacc attaattata taaggaagaa cccagggttc    136680
     tagcccattc ccattcctaa atcactaatt cgtagtgctt ttgcctttct tgcgtactcc    136740
     tggtgaacca gttgctagcc atatgtttag gaggcttttt tctccaggta ctggtactaa    136800
     gccgctttgc catctcttca tcttcatctg caaagaattc tcgacgtgaa aacacagaga    136860
     caaaggcctg atctttgaat aggaaaaaga atggatccga aggtcccaaa tcaattggct    136920
     tattcgaaaa aagccttctt ctttgaaaga tatatctcgt gtctggtact gcattgttcc    136980
     actctgcaag aagtccgaat cagtctcttg cacctccccc tttttttgat aaatatacca    137040
     taaataattc gaataaatag cagtctctga caactcatcc tctttaatct gcttggaccc    137100
     gctccaatac ccataggaaa atccccagtc atattcagcg tacctgtccc tgcaatcaaa    137160
     tagattgtcc caagggcccc atattctagg agcccaagtt atgctattga aaattcgttc    137220
     ctctagcagt tccggtttga ccattccgtt ccctttttca aactccactt cttttcatat    137280
     agcatcccta atcaaagaga gaacaatatc catttcaaaa catttctaac ggattccttg    137340
     gttcggaccg acgaagtaat ggcactcgat tattatcaac ccgactgcaa tctttttctg    137400
     tcggtaagga ttgcaccaga gcaccttcta cttctaatag gccatgaact atagatagag    137460
     aagaatcatt ctgagcgagt ccataagaag cgacccactt tttcatcggt tccgggggaa    137520
     gaccaaagat cttgcgcgac cggtccgcca gaaaaactca aaagagaaag aagtctcgtt    137580
     aatctcttca tgctcgttcc aagttcgacg tttggccaaa gaaaaagccg cttcctgaca    137640
     cgattgcctc tttatataga tagatatagg atctatgggg ttattactta gaagtagaag    137700
     tctattttgt acaagatccc ctcctatctg atagaaaagg gtcccatgat cccgagccgg    137760
     tcttatcttg gctcgcaaac cccaagtttg tctatgaaga gctaatctaa ttgtattagt    137820
     ttctataatg gatttcttat gtggaatact aatggatagg gcctcgttgc taagtgctac    137880
     aagatctagt gcactggaac tcgtggttat ggacccgaat cctttagtat ggaacattgt    137940
     cttttccaag taaaaacccc tagtatatga aagaatgaaa aggtgctttc gttcttgtgg    138000
     aataagaagc cctcgtacct taatgaaagg aaaataggaa tttttcgtta ggtatttgac    138060
     caaataggat cgtccagttc ctatagaacc tatcactaaa atacccgata gggctaagcg    138120
     gaacgaaaag ggttttccat gagatggtaa atgaaaacga ttagccccac acgaggtttg    138180
     ggaataagtg attgtctgat aatgagcaag gaatatacgt ctttctgcta aagaggatct    138240
     attaaactca taattcatta gatccttgtt agcaatgtca actaggtatc ataagtaaat    138300
     ggatctcggt tgttcaatcc tttgataacc aaggtcattc tttgctaaag agaaatgatc    138360
     actatgggtc agactcaata gaattggatc cattccaaat agcgagaatt aggattcttg    138420
     atccctctca atctctcttt caattcgagg atccggagag gttttttcat agtcatctcc    138480
     gaatatttgc catctccgaa tattttcgat ttcatttttc tatgatatgt ctttctatat    138540
     gaaaattggt tatttacgat gtacgatgat ccctgttaag catccatggc tgaatggtta    138600
     aagcgcccaa ctcataattg gtaaatttgc gggttcaatt cctgctggat gcacgcgaac    138660
     gggaacggtc tattggaact ggctctctat ccatggaatc tcatccatca tccatacata    138720
     acgaattggt atggtatatt cataccataa cataagaaca ataagaactc gaattcttat    138780
     cgatactgga actcagagca taggagggaa agtcgattta tggatggaat caaatacgca    138840
     gtatttacag aaaagagtct tcgtttattg ggaaagaatc aatatacttt taatgtcgaa    138900
     tcgggattca ctaagacaga aataaagcat tgggtcgaac tcttctttgg tgttaaggta    138960
     gtagctgtga atagccatcg actacccgga aagggtagaa gaatgggacc tattctggga    139020
     catacaatgc attacagacg tatgatcatt acccttcaac cgggttattc tattccactt    139080
     ctagatagag aaacgaacta aaggagaata cttaataata cggcgaaaca tttatacaaa    139140
     acacctatcc cgagcacacg caagggaacc gtagacaggc aagtgaaatc caatccacga    139200
     aataaattga tccatggacg gcaccgttgt ggtaaaggtc gtaatgccag aggaatcatt    139260
     accgcaaggc atagaggggg aggtcataag cgcctatacc gtaaaatcga ttttcgacgg    139320
     aatcaaaaag acatatctgg tagaatcgta accatagaat acgaccctaa tcgaaatgca    139380
     tacatttgtc tcatacacta tggggatggt gagaagagat atattttaca tcccagaggg    139440
     gctataattg gagatactat tgtttctggt acaaaagttc ctatatcaat gggaaatgcc    139500
     ctacctttga gtgcggtttg aactattgat ttacgtaatt ggaagtaacc aattaggttt    139560
     acgacgaaac ctagaaatcg atcactgatc caatttgact acctctacgg gatagacctc    139620
     aacagaaaac tgttgagtaa cggcagcaag tgattgagtt cagtagttcc tcatagaaaa    139680
     ttattgactc tagagatatg gtaatatgga gaagacaaaa ttgtttgaag cacgcacaga    139740
     accggaagcg ccccttgttt caaagagagg aggacgggtt attcacattt aatttgatgg    139800
     tcagaggcga attgaaagct aagcagtggt aattaagacc cccgggtgaa aatagggatg    139860
     tctcctacgt tacccataat atgtggaagt atcgacgtaa tttcatagag tcattcgatc    139920
     tgaatgctac atgaagaaca taagccagat gacggaacgc ggagacctag gatgtagaag    139980
     atcataacat gagcgattcg gcggatttgg attccttttc tatatatcca ctcatgtggt    140040
     acttcatcat acgattcata taagatccat ctgtctagag atcgtcatat acatctagaa    140100
     agccgtatgc tttggaagaa gcttgtacag tttgggaagg ggttttttga taaaaaagaa    140160
     gaatctactt caaccgatat gcccttaggc acggccatac ataacataga aatcacacgt    140220
     ggaaggggtg ggcaattagc tagagcagca ggtgctgtag cgaaactgat tgcaaaagag    140280
     ggtaaattgg ccactttaag attaccatct ggggaggtcc gtttggtatc ccaaaactgc    140340
     ttagcaacag tcggacaagt gggtaatgtt ggggtgaacc aaaaaagttt gggtagagcc    140400
     ggatctaagt gttggctagg taaacgcccc gtagtaagag gggtagttat gaaccctgtg    140460
     gaccaccccc atgggggtgg tgaagggaaa gcccccattg gtagaaaaaa acccacaacc    140520
     ccttggggtt atcctgcgct tggaagaaga actaggaaaa ggaaaaaata tagtgatagt    140580
     tttattcttc gtcgccgtaa gtaaatacgt aactaggaat atggaaaatt gcatttttgg    140640
     aaattgcaat aatgcgatgg gcgaacgacg ggaattgaac ccgcgcatgg tggattcaca    140700
     atccactgcc ttgatccact tggctacatc cgccccttat ccagctaaag gattttctct    140760
     tttttccatt cattattatt ctatttattc tgacctccat acctcgatcg agatagtgga    140820
     cataggatgc cactctttaa aatgaaaaaa aggagtaatc agctgtgaca cgaaaaaaaa    140880
     cgaatccttt tgtagctcgt catttattgg caaaaatcga aaaggtcaat atgaaggagg    140940
     agaaagaaat aatagtaacg tggtcccggg catctagcat tctacccgca atggttggcc    141000
     atacaatcgc gattcataat ggaaaagaac atatacctat ttacataaca aatcctatgg    141060
     taggtcgcaa attgggggaa ttcgtgccta ctcggcattt cacgagttat gaaagtacaa    141120
     gaaaggatac taaatctcgt cgttaattga attcagaata gaaagattca gaataaacaa    141180
     a                                                                    141181
//
