# Supplementary material for: The sugarcane mitochondrial genome: assembly, phylogenetics and transcriptomics
Source: PeerJ. 2019 Sep 24;7:e7558. doi: 10.7717/peerj.7558 (PMC6764373; doi:10.7717/peerj.7558)
Supplement: Supplemental Information 9 — Tarball of all the sequence data from this project to be submitted or having been submitted but not yet available to ENA. The main directory contains two sub-directories for Dryad submissions and ENA submissions. All directories contain a readme file describing the contents. These are all the sequences and alignments from this study that will be made available through third party repositories (Dryad and ENA). [file peerj-07-7558-s009.gz › reviewer_supplementary_files/Dryad/Sequences/Sarga_versicolor-CMS2.fa]

>Sarga_versicolor-CMS2
GACAATCAAATACTTCTTCCCTCATACTTATCTACTTCGCTTAGGCAAAAGATTTCAAAA
GTCTGTATCTGTCTACATGTGCCTCCGTCTATGTTACCCCTTCCCCGGAAAGGTGATTAT
ACGTATAGTATAAATATAATAAAAAAGAAAAAAGAAAGAAGAGAAAGAACTGGGAGTTGG
CGCCTACATAACAGGTAGCTTGCTTACCAAGCCGTCCTGGCAAGCTCCTACAGTTCTCTT
ATTATTCTTGACTTGACTTATTAATAAGAAAACTACTCACTAACAAAATGAAAGACGATC
TAGAATCTACCCAAGAAGACAGAGAGTCCCACAGACTGATGATCAATTCAATTATCTTGA
TCATCATTGATGATGAACGTGAGAGGTAAGTCCCCACTACGCACCCGTCTTTCTGTCCTT
ACCCACTCAAGGGCTCTAAAGTAGTAACGAGAGCTGTGTCTATGGCGCAAAAGGCCCTCA
TGCACAACCCAAAGCTTGTCTGGGTCGTTGAGGTCTTCGTCTTTATGCAGTAGGGTCGAC
GCCGCGAGACCCTCTTCGCTTTCTTTGTCGAAGTGGTGGCTCCAGAGCGACGTAATATCG
AGGTTTTTTAAAAGATTTGCAATATGCTTCTGGTAATCTAAAACGAGGGCCAGGCGGCCT
TCTTCCTCCATTGTGAGGGGGCGCTCCTCGGGAAGAGTTACTGGAGCCCCCCCGCCCCGC
GGTAGAAATGGCGCTACAGCGCGGGACAAGTCGTCCATCAGATTGATATCTGTACTAGTG
CTCCCATCACCGCTATATGAGGAAGCGAAGACGAGCGCTTCCGCCGAAAATAAAGGACAG
GTCAAGTGCAAGAAAAGAAGGCAAAACCTTACCGCGATAAAGTACAACGCGAGTGCTAAT
GAAATCTGCCGTATTAGTACAGGAAAATAAATATAAACCAAAATATATACAGAGTGACAA
CACAGAGTCTTGATTCTATAAAGAAAGCTACCCTTCTTTCTTCTTGGGTCAGATAGGAAT
GAAACGGCAATAGCTCCTATATGAACTACTGGGAAGATCATAGCGGAGAAGTCGAGACCT
AACAAAATAAGTAAACCAGAAGTGTCGCAAAAGACTAGGATGGGAAACAAAACGGAATGT
ACCGGATTTTTAGCACGTACAACCATCAAACCAGAGACCAAAGCAGGGCTCGACAAAACA
GAAAGTATCATGGTACGTCGTCCTTCCTTGAAATGGAACTTGAATGCTGGAGCAAGAAGA
CGCATTCAAGTCGATCTATTACAACCGGCGCGGTTGTTCGTATTTCATTTTCTTCAAAGG
CACATGCACTAAGCTACTTACGGAATATAAAAGAAAGAGTCGTCCAGCAGCACTTTGTTT
GGGGATGGTTGATTGCTTTTTGATTCTCTAAAGAAAAATCCACCATCACGCTTCTCTTTC
TTATTCTTATTTATATAACTGTCACTTTACCGGGCCGGAAAAGTGACACCGTCACGTCTC
AGGGTCGTATGCCTGGAACAAGAAGGGTCGTCGTACAATTTCCATTTCGGCGATTACAAA
AAAGAAGGAGGCGAGCTCCCTATCCCTCTTTGTCTTTCCACTTCCCTCGTTCAGGAACAA
ACACTTCGTAAAATTCTTTTGAGTCCCGGCCCGGTTTTTCCCCACTAACCAATTACGTTA
CGACCACTGAACAAACTTGGTTGACGAACATGGTTTATGCGCCGCTAATCTAGCGGCTTG
TCGAGCATTTGACAAACTCACACCATCCATTTCAAATGGGATTTGTCCCGTGGACACACG
AGCAATCCAACCCGTAGGATTTCCTTTTCCTCTTCCCATTCGAACTCCTGCGGGTTTCCC
CGTAATAGGAAGATCTGCGAGAACTCTTACCCATATCTTACAATTTCTTCGGAATTGTCC
GCTCATAGCACGATGGAATTGTCCGATTGTAGCCCGACGCGCTGCTTCAATGGCTCGATA
TGAAAGACGACCAGCTCTACAACTTTTGGTGCCATATCTTCCAAAACCAAGTTGTGTACC
ATCCGGTTCGCGACCCCTACTACATCTGCATTTACTATATTTACTATATTTCGTACGTTT
CGGATATAGCATGTCCCTTCTTATTTTGACTATATGAGATCCGCACTTTGACACCTGAAA
TTGCGTTACGAG
