# Supplementary material for: The sugarcane mitochondrial genome: assembly, phylogenetics and transcriptomics
Source: PeerJ. 2019 Sep 24;7:e7558. doi: 10.7717/peerj.7558 (PMC6764373; doi:10.7717/peerj.7558)
Supplement: Supplemental Information 9 — Tarball of all the sequence data from this project to be submitted or having been submitted but not yet available to ENA. The main directory contains two sub-directories for Dryad submissions and ENA submissions. All directories contain a readme file describing the contents. These are all the sequences and alignments from this study that will be made available through third party repositories (Dryad and ENA). [file peerj-07-7558-s009.gz › reviewer_supplementary_files/Dryad/Phylos/mt2/mt2-rooted.phy]

(Sorghum_bicolor_BTx623:0.002124,((Saccharum_spontaneum_SES234B:0.0011859544556857167,(Saccharum_officinarum_IJ76-514:9.792002708352504E-4,((Saccharum_hybrid_SP70-1143:1.1085603492907104E-4,(Saccharum_hybrid_Khon_Kaen_3:7.2363624184473E-7,Saccharum_hybrid_SP80_3280:6.91685208018797E-6):1.7971227297102098E-4):2.764155691608985E-5,(Saccharum_hybrid_LCP85-384:4.0830849647525394E-4,Saccharum_hybrid_RB72343:1.243872813195301E-4):7.2363624184473E-7):5.378844865985593E-5):1.7114635623815289E-4):0.0010661771704886082,Miscanthus_sinensis_Andante:0.003557):0.0014244114534088645);
