# Supplementary material for: The sugarcane mitochondrial genome: assembly, phylogenetics and transcriptomics
Source: PeerJ. 2019 Sep 24;7:e7558. doi: 10.7717/peerj.7558 (PMC6764373; doi:10.7717/peerj.7558)
Supplement: Supplemental Information 9 — Tarball of all the sequence data from this project to be submitted or having been submitted but not yet available to ENA. The main directory contains two sub-directories for Dryad submissions and ENA submissions. All directories contain a readme file describing the contents. These are all the sequences and alignments from this study that will be made available through third party repositories (Dryad and ENA). [file peerj-07-7558-s009.gz › reviewer_supplementary_files/Dryad/Phylos/mt1/mt1-final.phy]

(Sorghum_bicolor_BTx623:0.001117905294809091,(Miscanthus_sinensis_Andante:0.005705619954004046,((Saccharum_officinarum_IJ76-514:0.0010937038063038938,((Saccharum_hybrid_SP70-1143:1.4517492183436194E-4,(Saccharum_hybrid_Khon_Kaen_3:6.65484530352436E-6,Saccharum_hybrid_SP80-3280:1.00000050002909E-6):1.0434352736837544E-4):6.828581658094365E-5,(Saccharum_hybrid_RB72454:4.863976741717285E-5,Saccharum_hybrid_LCP85-384:8.217504010693367E-4):4.534680452429457E-5):1.43E-4):2.72E-4,Saccharum_spontaneum_SES234B:0.0032818645778115297):9.453467104746595E-4):0.001117905294809091);
