# Supplementary material for: The sugarcane mitochondrial genome: assembly, phylogenetics and transcriptomics
Source: PeerJ. 2019 Sep 24;7:e7558. doi: 10.7717/peerj.7558 (PMC6764373; doi:10.7717/peerj.7558)
Supplement: Supplemental Information 9 — Tarball of all the sequence data from this project to be submitted or having been submitted but not yet available to ENA. The main directory contains two sub-directories for Dryad submissions and ENA submissions. All directories contain a readme file describing the contents. These are all the sequences and alignments from this study that will be made available through third party repositories (Dryad and ENA). [file peerj-07-7558-s009.gz › reviewer_supplementary_files/Dryad/Phylos/merged/MTs_Merged.phy]

(Sorghum_bicolor_BTx623-merged:0.001258804920990616,(((((Saccharum_hybrid_LCP85-384-merged:9.1E-5,Saccharum_hybrid_RB72454-merged:1.77E-4):1.91E-4,((Saccharum_hybrid_Khon_Kaen3-merged:1.00000050002909E-6,Saccharum_hybrid_SP80-3280-merged:2.2449035082291E-6):7.763130702935645E-5,Saccharum_hybrid_SP70-1143-merged:1.1061484677282697E-4):8.7E-5):1.58E-4,Saccharum_officinarum_IJ76-514:3.2221012344234296E-4):1.2833505084853533E-4,Saccharum_spontaneum_SES234B-merged:0.0025661138839843498):8.932373051472261E-4,Miscanthus_sinensis_Andante-merged:0.005082564702555866):0.001258804920990616);
